# Supplementary material for: Methyl 3-dehydr­oxy-3-oxoursolate
Source: Acta Crystallogr Sect E Struct Rep Online. 2009 Aug 8;65(Pt 9):o2113. doi: 10.1107/S1600536809030669 (PMC2970107; doi:10.1107/S1600536809030669)
Supplement: Supplementary file 1 [file e-65-o2113-sup1.cif]

##############################################################################
###                                                                        ###
###        Electronic paper (Acta Crystallographica Section E)             ###
###                                                                        ###
##############################################################################
#                                                                            #
# This CIF contains the data in a paper accepted for publication in Acta     #
# Crystallographica Section E. It conforms to the requirements of Notes      #
# for Authors for Section E, and has been peer reviewed under the auspices   #
# of the IUCr Commission on Journals.                                        #
#                                                                            #
# Full details of the Crystallographic Information File format               #
# are given in the paper "The Crystallographic Information File (CIF):       #
# a New Standard Archive File for Crystallography" by S. R. Hall, F. H.      #
# Allen and I. D. Brown [Acta Cryst. (1991), A47, 655-685].                  #
#                                                                            #
# The current version of the core CIF dictionary is obtainable from          #
# ftp://ftp.iucr.org/pub/cif_core.dic. The current version number is 2.4.    #
#                                                                            #
# Software is freely available for graphical display of the structure(s) in  #
# this CIF.  For information consult the CIF home page http://www.iucr.org/  #
# cif/home.html                                                              #
#                                                                            #
# This file may be used for bona fide research purposes within the           #
# scientific community so long as proper attribution is given to the journal # 
# article from which it was obtained.                                        #
#                                                                            #
##############################################################################
                                             
data_I
_audit_creation_method     SHELXL-97
_chemical_name_systematic
;
Methyl 3-dehydroxy-3-oxoursolate
;
_chemical_name_common     ?
_chemical_formula_moiety     'C31 H48 O3'
_chemical_formula_sum     'C31 H48 O3'
_chemical_formula_iupac     'C31 H48 O3'
_chemical_formula_weight     468.69
_chemical_melting_point     ?
_symmetry_cell_setting     Orthorhombic
_symmetry_space_group_name_H-M     'P 21 21 21'
_symmetry_space_group_name_Hall     'P 2ac 2ab'
loop_
    _symmetry_equiv_pos_as_xyz
    'x, y, z'
    '-x+1/2, -y, z+1/2'
    '-x, y+1/2, -z+1/2'
    'x+1/2, -y+1/2, -z'
_cell_length_a     8.0298(2)
_cell_length_b     8.4775(2)
_cell_length_c     39.0492(7)
_cell_angle_alpha     90.00
_cell_angle_beta     90.00
_cell_angle_gamma     90.00
_cell_volume     2658.20(10)
_cell_formula_units_Z     4
_cell_measurement_reflns_used     4540
_cell_measurement_theta_min     2.5
_cell_measurement_theta_max     28.2
_cell_measurement_temperature     100(2)
_exptl_crystal_description     Block
_exptl_crystal_colour     Colorless
_exptl_crystal_size_max     0.25
_exptl_crystal_size_mid     0.15
_exptl_crystal_size_min     0.10
_exptl_crystal_density_diffrn     1.171
_exptl_crystal_density_meas     ?
_exptl_crystal_density_method     'not measured'
_exptl_crystal_F_000     1032
_exptl_absorpt_coefficient_mu     0.073
_exptl_absorpt_correction_type     None
_exptl_absorpt_process_details     ?
_exptl_absorpt_correction_T_min     ?
_exptl_absorpt_correction_T_max     ?
_diffrn_ambient_temperature     100(2)
_diffrn_radiation_type     MoK\a
_diffrn_radiation_wavelength     0.71073
_diffrn_radiation_source     'fine-focus sealed tube'
_diffrn_radiation_monochromator     graphite
_diffrn_measurement_device_type     'Bruker SMART APEX'
_diffrn_measurement_method     \w
_diffrn_detector_area_resol_mean     ?
_diffrn_reflns_number     18588
_diffrn_reflns_av_R_equivalents     0.0410
_diffrn_reflns_av_sigmaI/netI     0.0303
_diffrn_reflns_theta_min     1.04
_diffrn_reflns_theta_max     27.50
_diffrn_reflns_theta_full     27.50
_diffrn_measured_fraction_theta_max     0.999
_diffrn_measured_fraction_theta_full     0.999
_diffrn_reflns_limit_h_min     -10
_diffrn_reflns_limit_h_max     10
_diffrn_reflns_limit_k_min     -11
_diffrn_reflns_limit_k_max     10
_diffrn_reflns_limit_l_min     -50
_diffrn_reflns_limit_l_max     49
_diffrn_standards_number     0
_diffrn_standards_interval_count     0
_diffrn_standards_interval_time     0
_diffrn_standards_decay_%     0
_reflns_number_total     3500
_reflns_number_gt     3188
_reflns_threshold_expression     I>2\s(I)
_refine_ls_structure_factor_coef     Fsqd
_refine_ls_matrix_type     full
_refine_ls_R_factor_all     0.0424
_refine_ls_R_factor_gt     0.0374
_refine_ls_wR_factor_gt     0.0921
_refine_ls_wR_factor_ref     0.0952
_refine_ls_goodness_of_fit_ref     1.047
_refine_ls_restrained_S_all     1.047
_refine_ls_number_reflns     3500
_refine_ls_number_parameters     315
_refine_ls_number_restraints     0
_refine_ls_hydrogen_treatment     constr
_refine_ls_weighting_scheme     calc
_refine_ls_weighting_details
         'calc w=1/[\s^2^(Fo^2^)+(0.0528P)^2^+0.4713P] where P=(Fo^2^+2Fc^2^)/3'
_atom_sites_solution_hydrogens     geom
_atom_sites_solution_primary     direct
_atom_sites_solution_secondary     difmap
_refine_ls_shift/su_max     0.001
_refine_ls_shift/su_mean     0.001
_refine_diff_density_max     0.274
_refine_diff_density_min     -0.184
_refine_ls_extinction_method     none
_refine_ls_extinction_coef     ?
_refine_ls_abs_structure_details     'Friedel pairs were merged.'
_refine_ls_abs_structure_Flack     .
loop_
    _atom_type_symbol
    _atom_type_description
    _atom_type_scat_dispersion_real
    _atom_type_scat_dispersion_imag
    _atom_type_scat_source
    'C' 'C' 0.0033 0.0016
                         'International Tables Vol C Tables 4.2.6.8 and 6.1.1.4'
    'H' 'H' 0.0000 0.0000
                         'International Tables Vol C Tables 4.2.6.8 and 6.1.1.4'
    'O' 'O' 0.0106 0.0060
                         'International Tables Vol C Tables 4.2.6.8 and 6.1.1.4'
_computing_data_collection     'APEX2 (Bruker, 2008)'
_computing_cell_refinement     'SAINT (Bruker, 2008)'
_computing_data_reduction     'SAINT (Bruker,2008)'
_computing_structure_solution     'SHELX-97 (Sheldrick, 2008)'
_computing_structure_refinement     'SHELXL97 (Sheldrick, 2008)'
_computing_molecular_graphics     'X-SEED (Barbour, 2001)'
_computing_publication_material     'publCIF (Westrip, 2009)'
loop_
    _atom_site_type_symbol
    _atom_site_label
    _atom_site_fract_x
    _atom_site_fract_y
    _atom_site_fract_z
    _atom_site_U_iso_or_equiv
    _atom_site_adp_type
    _atom_site_calc_flag
    _atom_site_refinement_flags
    _atom_site_occupancy
    _atom_site_disorder_assembly
    _atom_site_disorder_group
    O O1 1.36083(18) -0.12139(18) 0.89475(4) 0.0258(3) Uani d . 1 . .
    O O2 1.10487(18) -0.22743(17) 0.89389(4) 0.0248(3) Uani d . 1 . .
    O O3 0.49772(19) 0.76407(17) 0.78616(4) 0.0240(3) Uani d . 1 . .
    C C1 1.4023(3) -0.2216(3) 0.86615(6) 0.0379(6) Uani d . 1 . .
    H H1A 1.5215 -0.2127 0.8612 0.057 Uiso calc R 1 . .
    H H1B 1.3381 -0.1889 0.8460 0.057 Uiso calc R 1 . .
    H H1C 1.3753 -0.3313 0.8718 0.057 Uiso calc R 1 . .
    C C2 1.2031(2) -0.1362(2) 0.90610(5) 0.0165(4) Uani d . 1 . .
    C C3 1.1709(2) -0.0328(2) 0.93751(4) 0.0140(4) Uani d . 1 . .
    C C4 1.2429(2) -0.1294(2) 0.96749(4) 0.0183(4) Uani d . 1 . .
    H H4A 1.2020 -0.2393 0.9659 0.022 Uiso calc R 1 . .
    H H4B 1.3659 -0.1319 0.9656 0.022 Uiso calc R 1 . .
    C C5 1.1951(2) -0.0617(2) 1.00218(5) 0.0182(4) Uani d . 1 . .
    H H5A 1.2394 -0.1304 1.0206 0.022 Uiso calc R 1 . .
    H H5B 1.2454 0.0442 1.0049 0.022 Uiso calc R 1 . .
    C C6 1.0070(2) -0.0492(2) 1.00570(4) 0.0162(4) Uani d . 1 . .
    H H6 0.9602 -0.1575 1.0026 0.019 Uiso calc R 1 . .
    C C7 0.9619(3) 0.0053(3) 1.04214(5) 0.0223(4) Uani d . 1 . .
    H H7A 1.0134 -0.0657 1.0589 0.034 Uiso calc R 1 . .
    H H7B 0.8407 0.0034 1.0450 0.034 Uiso calc R 1 . .
    H H7C 1.0030 0.1129 1.0458 0.034 Uiso calc R 1 . .
    C C8 0.9321(2) 0.0558(2) 0.97752(4) 0.0153(4) Uani d . 1 . .
    H H8 0.9783 0.1647 0.9802 0.018 Uiso calc R 1 . .
    C C9 0.7425(2) 0.0651(3) 0.98027(5) 0.0200(4) Uani d . 1 . .
    H H9A 0.7117 0.1085 1.0026 0.030 Uiso calc R 1 . .
    H H9B 0.6950 -0.0408 0.9778 0.030 Uiso calc R 1 . .
    H H9C 0.6991 0.1335 0.9621 0.030 Uiso calc R 1 . .
    C C10 0.9816(2) -0.0071(2) 0.94123(4) 0.0137(4) Uani d . 1 . .
    H H10 0.9292 -0.1136 0.9390 0.016 Uiso calc R 1 . .
    C C11 0.9163(2) 0.0908(2) 0.91111(4) 0.0134(4) Uani d . 1 . .
    C C12 1.0129(2) 0.2364(2) 0.89869(4) 0.0130(3) Uani d . 1 . .
    C C13 0.9586(2) 0.3774(2) 0.92132(4) 0.0159(4) Uani d . 1 . .
    H H13A 0.9966 0.3603 0.9449 0.024 Uiso calc R 1 . .
    H H13B 0.8369 0.3864 0.9210 0.024 Uiso calc R 1 . .
    H H13C 1.0080 0.4748 0.9124 0.024 Uiso calc R 1 . .
    C C14 1.2042(2) 0.2181(2) 0.90294(4) 0.0147(4) Uani d . 1 . .
    H H14A 1.2488 0.1635 0.8825 0.018 Uiso calc R 1 . .
    H H14B 1.2548 0.3245 0.9037 0.018 Uiso calc R 1 . .
    C C15 1.2586(2) 0.1272(2) 0.93475(4) 0.0147(4) Uani d . 1 . .
    H H15A 1.2333 0.1907 0.9554 0.018 Uiso calc R 1 . .
    H H15B 1.3806 0.1105 0.9339 0.018 Uiso calc R 1 . .
    C C16 0.7737(2) 0.0499(2) 0.89632(5) 0.0166(4) Uani d . 1 . .
    H H16 0.7174 -0.0390 0.9056 0.020 Uiso calc R 1 . .
    C C17 0.6929(2) 0.1307(2) 0.86633(5) 0.0185(4) Uani d . 1 . .
    H H17A 0.5766 0.1572 0.8725 0.022 Uiso calc R 1 . .
    H H17B 0.6892 0.0562 0.8468 0.022 Uiso calc R 1 . .
    C C18 0.7820(2) 0.2819(2) 0.85481(4) 0.0132(4) Uani d . 1 . .
    H H18 0.7494 0.3637 0.8720 0.016 Uiso calc R 1 . .
    C C19 0.9742(2) 0.2627(2) 0.85904(4) 0.0128(3) Uani d . 1 . .
    C C20 1.0371(2) 0.1194(2) 0.83823(5) 0.0162(4) Uani d . 1 . .
    H H20A 0.9927 0.1248 0.8149 0.024 Uiso calc R 1 . .
    H H20B 0.9994 0.0218 0.8492 0.024 Uiso calc R 1 . .
    H H20C 1.1591 0.1209 0.8374 0.024 Uiso calc R 1 . .
    C C21 1.0636(2) 0.4126(2) 0.84642(5) 0.0143(4) Uani d . 1 . .
    H H21A 1.0470 0.4976 0.8635 0.017 Uiso calc R 1 . .
    H H21B 1.1846 0.3910 0.8450 0.017 Uiso calc R 1 . .
    C C22 1.0031(2) 0.4709(2) 0.81144(4) 0.0147(4) Uani d . 1 . .
    H H22A 1.0630 0.5688 0.8051 0.018 Uiso calc R 1 . .
    H H22B 1.0266 0.3903 0.7938 0.018 Uiso calc R 1 . .
    C C23 0.8158(2) 0.5030(2) 0.81302(4) 0.0132(4) Uani d . 1 . .
    H H23 0.8002 0.5650 0.8346 0.016 Uiso calc R 1 . .
    C C24 0.7187(2) 0.3472(2) 0.81932(4) 0.0126(4) Uani d . 1 . .
    C C25 0.7322(2) 0.2282(2) 0.78945(5) 0.0169(4) Uani d . 1 . .
    H H25A 0.6512 0.2556 0.7717 0.025 Uiso calc R 1 . .
    H H25B 0.7091 0.1216 0.7979 0.025 Uiso calc R 1 . .
    H H25C 0.8448 0.2318 0.7798 0.025 Uiso calc R 1 . .
    C C26 0.5327(2) 0.3877(2) 0.82365(5) 0.0162(4) Uani d . 1 . .
    H H26A 0.4680 0.2885 0.8252 0.019 Uiso calc R 1 . .
    H H26B 0.5173 0.4457 0.8454 0.019 Uiso calc R 1 . .
    C C27 0.4635(2) 0.4882(2) 0.79402(5) 0.0194(4) Uani d . 1 . .
    H H27A 0.4628 0.4242 0.7728 0.023 Uiso calc R 1 . .
    H H27B 0.3470 0.5180 0.7992 0.023 Uiso calc R 1 . .
    C C28 0.5640(2) 0.6353(2) 0.78803(4) 0.0161(4) Uani d . 1 . .
    C C29 0.7522(2) 0.6149(2) 0.78399(5) 0.0154(4) Uani d . 1 . .
    C C30 0.8357(3) 0.7772(2) 0.78758(5) 0.0221(4) Uani d . 1 . .
    H H30A 0.7833 0.8518 0.7717 0.033 Uiso calc R 1 . .
    H H30B 0.9545 0.7680 0.7822 0.033 Uiso calc R 1 . .
    H H30C 0.8225 0.8152 0.8111 0.033 Uiso calc R 1 . .
    C C31 0.7843(3) 0.5552(2) 0.74714(5) 0.0191(4) Uani d . 1 . .
    H H31A 0.7515 0.6368 0.7307 0.029 Uiso calc R 1 . .
    H H31B 0.7188 0.4595 0.7430 0.029 Uiso calc R 1 . .
    H H31C 0.9030 0.5314 0.7443 0.029 Uiso calc R 1 . .
loop_
    _atom_site_aniso_label
    _atom_site_aniso_U_11
    _atom_site_aniso_U_22
    _atom_site_aniso_U_33
    _atom_site_aniso_U_12
    _atom_site_aniso_U_13
    _atom_site_aniso_U_23
    O1 0.0229(8) 0.0265(8) 0.0280(7) -0.0023(7) 0.0098(6) -0.0121(7)
    O2 0.0256(8) 0.0206(7) 0.0282(7) -0.0029(7) 0.0032(6) -0.0095(6)
    O3 0.0262(8) 0.0243(7) 0.0214(7) 0.0104(7) 0.0007(6) 0.0034(6)
    C1 0.0362(13) 0.0389(14) 0.0386(13) -0.0035(12) 0.0176(11) -0.0223(12)
    C2 0.0203(9) 0.0127(9) 0.0165(8) 0.0014(8) 0.0017(7) 0.0016(7)
    C3 0.0172(9) 0.0124(9) 0.0125(8) 0.0009(7) 0.0009(7) 0.0006(7)
    C4 0.0213(10) 0.0170(9) 0.0165(9) 0.0022(8) 0.0003(7) 0.0019(8)
    C5 0.0217(10) 0.0191(9) 0.0138(8) 0.0024(8) -0.0033(7) 0.0044(7)
    C6 0.0215(10) 0.0140(8) 0.0130(8) 0.0003(8) 0.0010(7) 0.0010(7)
    C7 0.0292(11) 0.0238(10) 0.0139(9) -0.0002(9) 0.0005(8) 0.0007(8)
    C8 0.0185(10) 0.0139(9) 0.0135(8) -0.0003(8) 0.0018(7) 0.0005(7)
    C9 0.0200(10) 0.0241(10) 0.0158(9) -0.0001(8) 0.0033(7) -0.0005(8)
    C10 0.0155(9) 0.0126(8) 0.0130(8) -0.0005(7) 0.0007(7) 0.0007(7)
    C11 0.0154(9) 0.0124(9) 0.0123(8) 0.0009(7) 0.0033(7) 0.0001(7)
    C12 0.0145(8) 0.0115(8) 0.0130(8) -0.0004(7) -0.0003(7) 0.0003(7)
    C13 0.0208(10) 0.0136(9) 0.0134(8) -0.0010(8) -0.0003(7) -0.0014(7)
    C14 0.0133(9) 0.0169(9) 0.0140(8) -0.0026(8) 0.0005(7) 0.0020(7)
    C15 0.0145(9) 0.0152(9) 0.0144(8) -0.0008(8) -0.0011(7) -0.0006(7)
    C16 0.0201(9) 0.0143(9) 0.0154(8) -0.0023(8) 0.0021(7) 0.0033(7)
    C17 0.0156(9) 0.0225(10) 0.0172(9) -0.0046(8) -0.0018(7) 0.0043(8)
    C18 0.0127(8) 0.0150(9) 0.0119(8) -0.0002(7) 0.0003(6) 0.0004(7)
    C19 0.0110(8) 0.0143(8) 0.0131(8) -0.0006(7) 0.0008(6) 0.0005(7)
    C20 0.0162(9) 0.0180(9) 0.0142(8) 0.0025(8) 0.0001(7) -0.0026(7)
    C21 0.0109(9) 0.0165(9) 0.0153(8) -0.0017(7) -0.0006(7) 0.0034(7)
    C22 0.0122(9) 0.0178(9) 0.0142(8) -0.0010(8) 0.0013(7) 0.0028(7)
    C23 0.0131(9) 0.0145(9) 0.0119(8) 0.0005(7) 0.0000(6) -0.0005(7)
    C24 0.0110(8) 0.0149(9) 0.0117(8) 0.0008(7) 0.0003(6) 0.0007(7)
    C25 0.0185(9) 0.0172(9) 0.0151(8) 0.0004(8) -0.0016(7) -0.0007(7)
    C26 0.0127(9) 0.0210(10) 0.0150(8) -0.0006(8) 0.0004(7) 0.0023(8)
    C27 0.0124(9) 0.0268(11) 0.0191(9) 0.0028(8) -0.0007(7) 0.0021(8)
    C28 0.0181(9) 0.0228(10) 0.0074(7) 0.0048(8) -0.0010(6) 0.0000(7)
    C29 0.0168(9) 0.0138(9) 0.0155(8) 0.0009(8) -0.0009(7) 0.0023(7)
    C30 0.0251(10) 0.0150(9) 0.0262(10) -0.0010(9) -0.0042(8) 0.0030(8)
    C31 0.0222(10) 0.0210(10) 0.0140(8) 0.0011(9) 0.0020(7) 0.0031(8)
_geom_special_details
;
 All esds (except the esd in the dihedral angle between two l.s. planes)
 are estimated using the full covariance matrix.  The cell esds are taken
 into account individually in the estimation of esds in distances, angles
 and torsion angles; correlations between esds in cell parameters are only
 used when they are defined by crystal symmetry.  An approximate (isotropic)
 treatment of cell esds is used for estimating esds involving l.s. planes.
;
loop_
    _geom_bond_atom_site_label_1
    _geom_bond_atom_site_label_2
    _geom_bond_site_symmetry_2
    _geom_bond_distance
    _geom_bond_publ_flag
    O1 C2 . 1.348(2) ?
    O1 C1 . 1.442(2) ?
    O2 C2 . 1.203(2) ?
    O3 C28 . 1.217(2) ?
    C1 H1A . 0.9800 ?
    C1 H1B . 0.9800 ?
    C1 H1C . 0.9800 ?
    C2 C3 . 1.529(3) ?
    C3 C15 . 1.532(3) ?
    C3 C4 . 1.542(3) ?
    C3 C10 . 1.543(3) ?
    C4 C5 . 1.521(3) ?
    C4 H4A . 0.9900 ?
    C4 H4B . 0.9900 ?
    C5 C6 . 1.520(3) ?
    C5 H5A . 0.9900 ?
    C5 H5B . 0.9900 ?
    C6 C8 . 1.538(3) ?
    C6 C7 . 1.539(2) ?
    C6 H6 . 1.0000 ?
    C7 H7A . 0.9800 ?
    C7 H7B . 0.9800 ?
    C7 H7C . 0.9800 ?
    C8 C9 . 1.529(3) ?
    C8 C10 . 1.565(2) ?
    C8 H8 . 1.0000 ?
    C9 H9A . 0.9800 ?
    C9 H9B . 0.9800 ?
    C9 H9C . 0.9800 ?
    C10 C11 . 1.532(2) ?
    C10 H10 . 1.0000 ?
    C11 C16 . 1.328(3) ?
    C11 C12 . 1.536(3) ?
    C12 C13 . 1.550(3) ?
    C12 C14 . 1.553(2) ?
    C12 C19 . 1.595(2) ?
    C13 H13A . 0.9800 ?
    C13 H13B . 0.9800 ?
    C13 H13C . 0.9800 ?
    C14 C15 . 1.525(2) ?
    C14 H14A . 0.9900 ?
    C14 H14B . 0.9900 ?
    C15 H15A . 0.9900 ?
    C15 H15B . 0.9900 ?
    C16 C17 . 1.504(3) ?
    C16 H16 . 0.9500 ?
    C17 C18 . 1.535(3) ?
    C17 H17A . 0.9900 ?
    C17 H17B . 0.9900 ?
    C18 C19 . 1.560(2) ?
    C18 C24 . 1.577(2) ?
    C18 H18 . 1.0000 ?
    C19 C21 . 1.540(3) ?
    C19 C20 . 1.546(3) ?
    C20 H20A . 0.9800 ?
    C20 H20B . 0.9800 ?
    C20 H20C . 0.9800 ?
    C21 C22 . 1.532(2) ?
    C21 H21A . 0.9900 ?
    C21 H21B . 0.9900 ?
    C22 C23 . 1.530(3) ?
    C22 H22A . 0.9900 ?
    C22 H22B . 0.9900 ?
    C23 C24 . 1.554(3) ?
    C23 C29 . 1.563(3) ?
    C23 H23 . 1.0000 ?
    C24 C26 . 1.542(3) ?
    C24 C25 . 1.546(2) ?
    C25 H25A . 0.9800 ?
    C25 H25B . 0.9800 ?
    C25 H25C . 0.9800 ?
    C26 C27 . 1.540(3) ?
    C26 H26A . 0.9900 ?
    C26 H26B . 0.9900 ?
    C27 C28 . 1.504(3) ?
    C27 H27A . 0.9900 ?
    C27 H27B . 0.9900 ?
    C28 C29 . 1.529(3) ?
    C29 C30 . 1.537(3) ?
    C29 C31 . 1.547(3) ?
    C30 H30A . 0.9800 ?
    C30 H30B . 0.9800 ?
    C30 H30C . 0.9800 ?
    C31 H31A . 0.9800 ?
    C31 H31B . 0.9800 ?
    C31 H31C . 0.9800 ?
loop_
    _geom_angle_atom_site_label_1
    _geom_angle_atom_site_label_2
    _geom_angle_atom_site_label_3
    _geom_angle_site_symmetry_1
    _geom_angle_site_symmetry_3
    _geom_angle
    _geom_angle_publ_flag
    C2 O1 C1 . . 114.64(17) ?
    O1 C1 H1A . . 109.5 ?
    O1 C1 H1B . . 109.5 ?
    H1A C1 H1B . . 109.5 ?
    O1 C1 H1C . . 109.5 ?
    H1A C1 H1C . . 109.5 ?
    H1B C1 H1C . . 109.5 ?
    O2 C2 O1 . . 123.04(18) ?
    O2 C2 C3 . . 125.15(18) ?
    O1 C2 C3 . . 111.67(16) ?
    C2 C3 C15 . . 111.93(15) ?
    C2 C3 C4 . . 103.95(15) ?
    C15 C3 C4 . . 110.59(15) ?
    C2 C3 C10 . . 108.83(15) ?
    C15 C3 C10 . . 109.55(15) ?
    C4 C3 C10 . . 111.90(15) ?
    C5 C4 C3 . . 112.40(15) ?
    C5 C4 H4A . . 109.1 ?
    C3 C4 H4A . . 109.1 ?
    C5 C4 H4B . . 109.1 ?
    C3 C4 H4B . . 109.1 ?
    H4A C4 H4B . . 107.9 ?
    C6 C5 C4 . . 110.98(16) ?
    C6 C5 H5A . . 109.4 ?
    C4 C5 H5A . . 109.4 ?
    C6 C5 H5B . . 109.4 ?
    C4 C5 H5B . . 109.4 ?
    H5A C5 H5B . . 108.0 ?
    C5 C6 C8 . . 111.37(15) ?
    C5 C6 C7 . . 109.76(16) ?
    C8 C6 C7 . . 113.34(16) ?
    C5 C6 H6 . . 107.4 ?
    C8 C6 H6 . . 107.4 ?
    C7 C6 H6 . . 107.4 ?
    C6 C7 H7A . . 109.5 ?
    C6 C7 H7B . . 109.5 ?
    H7A C7 H7B . . 109.5 ?
    C6 C7 H7C . . 109.5 ?
    H7A C7 H7C . . 109.5 ?
    H7B C7 H7C . . 109.5 ?
    C9 C8 C6 . . 111.65(16) ?
    C9 C8 C10 . . 109.50(15) ?
    C6 C8 C10 . . 110.56(15) ?
    C9 C8 H8 . . 108.3 ?
    C6 C8 H8 . . 108.3 ?
    C10 C8 H8 . . 108.3 ?
    C8 C9 H9A . . 109.5 ?
    C8 C9 H9B . . 109.5 ?
    H9A C9 H9B . . 109.5 ?
    C8 C9 H9C . . 109.5 ?
    H9A C9 H9C . . 109.5 ?
    H9B C9 H9C . . 109.5 ?
    C11 C10 C3 . . 109.96(15) ?
    C11 C10 C8 . . 115.04(15) ?
    C3 C10 C8 . . 112.55(15) ?
    C11 C10 H10 . . 106.2 ?
    C3 C10 H10 . . 106.2 ?
    C8 C10 H10 . . 106.2 ?
    C16 C11 C10 . . 119.15(17) ?
    C16 C11 C12 . . 120.51(17) ?
    C10 C11 C12 . . 120.32(16) ?
    C11 C12 C13 . . 107.33(14) ?
    C11 C12 C14 . . 112.66(15) ?
    C13 C12 C14 . . 107.13(15) ?
    C11 C12 C19 . . 108.71(14) ?
    C13 C12 C19 . . 113.01(15) ?
    C14 C12 C19 . . 108.08(14) ?
    C12 C13 H13A . . 109.5 ?
    C12 C13 H13B . . 109.5 ?
    H13A C13 H13B . . 109.5 ?
    C12 C13 H13C . . 109.5 ?
    H13A C13 H13C . . 109.5 ?
    H13B C13 H13C . . 109.5 ?
    C15 C14 C12 . . 114.89(15) ?
    C15 C14 H14A . . 108.5 ?
    C12 C14 H14A . . 108.5 ?
    C15 C14 H14B . . 108.5 ?
    C12 C14 H14B . . 108.5 ?
    H14A C14 H14B . . 107.5 ?
    C14 C15 C3 . . 111.87(15) ?
    C14 C15 H15A . . 109.2 ?
    C3 C15 H15A . . 109.2 ?
    C14 C15 H15B . . 109.2 ?
    C3 C15 H15B . . 109.2 ?
    H15A C15 H15B . . 107.9 ?
    C11 C16 C17 . . 126.25(18) ?
    C11 C16 H16 . . 116.9 ?
    C17 C16 H16 . . 116.9 ?
    C16 C17 C18 . . 114.04(16) ?
    C16 C17 H17A . . 108.7 ?
    C18 C17 H17A . . 108.7 ?
    C16 C17 H17B . . 108.7 ?
    C18 C17 H17B . . 108.7 ?
    H17A C17 H17B . . 107.6 ?
    C17 C18 C19 . . 110.08(15) ?
    C17 C18 C24 . . 113.61(15) ?
    C19 C18 C24 . . 116.65(14) ?
    C17 C18 H18 . . 105.1 ?
    C19 C18 H18 . . 105.1 ?
    C24 C18 H18 . . 105.1 ?
    C21 C19 C20 . . 109.13(14) ?
    C21 C19 C18 . . 109.96(15) ?
    C20 C19 C18 . . 110.44(15) ?
    C21 C19 C12 . . 109.60(14) ?
    C20 C19 C12 . . 109.65(14) ?
    C18 C19 C12 . . 108.04(13) ?
    C19 C20 H20A . . 109.5 ?
    C19 C20 H20B . . 109.5 ?
    H20A C20 H20B . . 109.5 ?
    C19 C20 H20C . . 109.5 ?
    H20A C20 H20C . . 109.5 ?
    H20B C20 H20C . . 109.5 ?
    C22 C21 C19 . . 113.81(15) ?
    C22 C21 H21A . . 108.8 ?
    C19 C21 H21A . . 108.8 ?
    C22 C21 H21B . . 108.8 ?
    C19 C21 H21B . . 108.8 ?
    H21A C21 H21B . . 107.7 ?
    C23 C22 C21 . . 109.47(15) ?
    C23 C22 H22A . . 109.8 ?
    C21 C22 H22A . . 109.8 ?
    C23 C22 H22B . . 109.8 ?
    C21 C22 H22B . . 109.8 ?
    H22A C22 H22B . . 108.2 ?
    C22 C23 C24 . . 110.40(15) ?
    C22 C23 C29 . . 113.55(15) ?
    C24 C23 C29 . . 117.82(15) ?
    C22 C23 H23 . . 104.5 ?
    C24 C23 H23 . . 104.5 ?
    C29 C23 H23 . . 104.5 ?
    C26 C24 C25 . . 107.21(15) ?
    C26 C24 C23 . . 108.31(15) ?
    C25 C24 C23 . . 113.59(14) ?
    C26 C24 C18 . . 107.13(14) ?
    C25 C24 C18 . . 114.27(15) ?
    C23 C24 C18 . . 106.02(14) ?
    C24 C25 H25A . . 109.5 ?
    C24 C25 H25B . . 109.5 ?
    H25A C25 H25B . . 109.5 ?
    C24 C25 H25C . . 109.5 ?
    H25A C25 H25C . . 109.5 ?
    H25B C25 H25C . . 109.5 ?
    C27 C26 C24 . . 112.97(15) ?
    C27 C26 H26A . . 109.0 ?
    C24 C26 H26A . . 109.0 ?
    C27 C26 H26B . . 109.0 ?
    C24 C26 H26B . . 109.0 ?
    H26A C26 H26B . . 107.8 ?
    C28 C27 C26 . . 112.43(16) ?
    C28 C27 H27A . . 109.1 ?
    C26 C27 H27A . . 109.1 ?
    C28 C27 H27B . . 109.1 ?
    C26 C27 H27B . . 109.1 ?
    H27A C27 H27B . . 107.8 ?
    O3 C28 C27 . . 121.22(17) ?
    O3 C28 C29 . . 121.86(19) ?
    C27 C28 C29 . . 116.92(17) ?
    C28 C29 C30 . . 108.67(16) ?
    C28 C29 C31 . . 107.33(15) ?
    C30 C29 C31 . . 107.77(16) ?
    C28 C29 C23 . . 108.44(15) ?
    C30 C29 C23 . . 109.54(15) ?
    C31 C29 C23 . . 114.94(15) ?
    C29 C30 H30A . . 109.5 ?
    C29 C30 H30B . . 109.5 ?
    H30A C30 H30B . . 109.5 ?
    C29 C30 H30C . . 109.5 ?
    H30A C30 H30C . . 109.5 ?
    H30B C30 H30C . . 109.5 ?
    C29 C31 H31A . . 109.5 ?
    C29 C31 H31B . . 109.5 ?
    H31A C31 H31B . . 109.5 ?
    C29 C31 H31C . . 109.5 ?
    H31A C31 H31C . . 109.5 ?
    H31B C31 H31C . . 109.5 ?
loop_
    _geom_torsion_atom_site_label_1
    _geom_torsion_atom_site_label_2
    _geom_torsion_atom_site_label_3
    _geom_torsion_atom_site_label_4
    _geom_torsion_site_symmetry_1
    _geom_torsion_site_symmetry_2
    _geom_torsion_site_symmetry_3
    _geom_torsion_site_symmetry_4
    _geom_torsion
    _geom_torsion_publ_flag
    C1 O1 C2 O2 . . . . 1.3(3) ?
    C1 O1 C2 C3 . . . . 177.10(18) ?
    O2 C2 C3 C15 . . . . -145.83(19) ?
    O1 C2 C3 C15 . . . . 38.5(2) ?
    O2 C2 C3 C4 . . . . 94.8(2) ?
    O1 C2 C3 C4 . . . . -80.92(19) ?
    O2 C2 C3 C10 . . . . -24.6(3) ?
    O1 C2 C3 C10 . . . . 159.69(16) ?
    C2 C3 C4 C5 . . . . -169.25(16) ?
    C15 C3 C4 C5 . . . . 70.5(2) ?
    C10 C3 C4 C5 . . . . -52.0(2) ?
    C3 C4 C5 C6 . . . . 56.4(2) ?
    C4 C5 C6 C8 . . . . -58.8(2) ?
    C4 C5 C6 C7 . . . . 174.87(15) ?
    C5 C6 C8 C9 . . . . 178.32(17) ?
    C7 C6 C8 C9 . . . . -57.3(2) ?
    C5 C6 C8 C10 . . . . 56.1(2) ?
    C7 C6 C8 C10 . . . . -179.51(16) ?
    C2 C3 C10 C11 . . . . -66.30(19) ?
    C15 C3 C10 C11 . . . . 56.37(19) ?
    C4 C3 C10 C11 . . . . 179.39(15) ?
    C2 C3 C10 C8 . . . . 164.02(15) ?
    C15 C3 C10 C8 . . . . -73.31(18) ?
    C4 C3 C10 C8 . . . . 49.7(2) ?
    C9 C8 C10 C11 . . . . 57.7(2) ?
    C6 C8 C10 C11 . . . . -178.85(16) ?
    C9 C8 C10 C3 . . . . -175.27(16) ?
    C6 C8 C10 C3 . . . . -51.8(2) ?
    C3 C10 C11 C16 . . . . 137.50(18) ?
    C8 C10 C11 C16 . . . . -94.2(2) ?
    C3 C10 C11 C12 . . . . -43.7(2) ?
    C8 C10 C11 C12 . . . . 84.6(2) ?
    C16 C11 C12 C13 . . . . 93.9(2) ?
    C10 C11 C12 C13 . . . . -84.86(19) ?
    C16 C11 C12 C14 . . . . -148.42(17) ?
    C10 C11 C12 C14 . . . . 32.8(2) ?
    C16 C11 C12 C19 . . . . -28.6(2) ?
    C10 C11 C12 C19 . . . . 152.60(15) ?
    C11 C12 C14 C15 . . . . -35.7(2) ?
    C13 C12 C14 C15 . . . . 82.15(19) ?
    C19 C12 C14 C15 . . . . -155.78(15) ?
    C12 C14 C15 C3 . . . . 52.3(2) ?
    C2 C3 C15 C14 . . . . 58.1(2) ?
    C4 C3 C15 C14 . . . . 173.52(15) ?
    C10 C3 C15 C14 . . . . -62.68(19) ?
    C10 C11 C16 C17 . . . . -179.08(17) ?
    C12 C11 C16 C17 . . . . 2.2(3) ?
    C11 C16 C17 C18 . . . . -5.3(3) ?
    C16 C17 C18 C19 . . . . 35.7(2) ?
    C16 C17 C18 C24 . . . . 168.65(15) ?
    C17 C18 C19 C21 . . . . 178.27(14) ?
    C24 C18 C19 C21 . . . . 46.9(2) ?
    C17 C18 C19 C20 . . . . 57.77(19) ?
    C24 C18 C19 C20 . . . . -73.6(2) ?
    C17 C18 C19 C12 . . . . -62.16(18) ?
    C24 C18 C19 C12 . . . . 166.51(15) ?
    C11 C12 C19 C21 . . . . 177.46(14) ?
    C13 C12 C19 C21 . . . . 58.42(19) ?
    C14 C12 C19 C21 . . . . -59.95(18) ?
    C11 C12 C19 C20 . . . . -62.76(18) ?
    C13 C12 C19 C20 . . . . 178.20(15) ?
    C14 C12 C19 C20 . . . . 59.82(19) ?
    C11 C12 C19 C18 . . . . 57.66(18) ?
    C13 C12 C19 C18 . . . . -61.39(19) ?
    C14 C12 C19 C18 . . . . -179.76(15) ?
    C20 C19 C21 C22 . . . . 73.64(19) ?
    C18 C19 C21 C22 . . . . -47.6(2) ?
    C12 C19 C21 C22 . . . . -166.27(15) ?
    C19 C21 C22 C23 . . . . 57.9(2) ?
    C21 C22 C23 C24 . . . . -65.05(18) ?
    C21 C22 C23 C29 . . . . 160.11(15) ?
    C22 C23 C24 C26 . . . . 175.43(14) ?
    C29 C23 C24 C26 . . . . -51.87(19) ?
    C22 C23 C24 C25 . . . . -65.58(19) ?
    C29 C23 C24 C25 . . . . 67.1(2) ?
    C22 C23 C24 C18 . . . . 60.73(17) ?
    C29 C23 C24 C18 . . . . -166.57(15) ?
    C17 C18 C24 C26 . . . . 61.65(19) ?
    C19 C18 C24 C26 . . . . -168.67(16) ?
    C17 C18 C24 C25 . . . . -56.9(2) ?
    C19 C18 C24 C25 . . . . 72.7(2) ?
    C17 C18 C24 C23 . . . . 177.16(15) ?
    C19 C18 C24 C23 . . . . -53.2(2) ?
    C25 C24 C26 C27 . . . . -70.3(2) ?
    C23 C24 C26 C27 . . . . 52.61(19) ?
    C18 C24 C26 C27 . . . . 166.58(15) ?
    C24 C26 C27 C28 . . . . -53.9(2) ?
    C26 C27 C28 O3 . . . . -129.36(18) ?
    C26 C27 C28 C29 . . . . 51.4(2) ?
    O3 C28 C29 C30 . . . . 15.4(2) ?
    C27 C28 C29 C30 . . . . -165.39(16) ?
    O3 C28 C29 C31 . . . . -100.9(2) ?
    C27 C28 C29 C31 . . . . 78.33(19) ?
    O3 C28 C29 C23 . . . . 134.38(18) ?
    C27 C28 C29 C23 . . . . -46.4(2) ?
    C22 C23 C29 C28 . . . . 179.09(15) ?
    C24 C23 C29 C28 . . . . 47.8(2) ?
    C22 C23 C29 C30 . . . . -62.5(2) ?
    C24 C23 C29 C30 . . . . 166.24(16) ?
    C22 C23 C29 C31 . . . . 59.0(2) ?
    C24 C23 C29 C31 . . . . -72.3(2) ?
data_global
_journal_date_recd_electronic     2009-07-31
_journal_date_accepted     2009-08-01
_journal_name_full     'Acta Crystallographica, Section E'
_journal_year     2009
_journal_volume     65
_journal_issue      9
_journal_page_first     o2113
_journal_page_last     o2113
_journal_paper_category     QO
_journal_coeditor_code     XU2575
_publ_contact_author_name     'Seik Weng Ng'
_publ_contact_author_address
;
Department of Chemistry
University of Malaya
50603 Kuala Lumpur
Malaysia
;
_publ_contact_author_email     'seikweng@um.edu.my'
_publ_contact_author_fax     '603-7967-4193'
_publ_contact_author_phone     '603-7967-6778'
_publ_section_title
;
Methyl 3-dehydroxy-3-oxoursolate
;
loop_
    _publ_author_name
    _publ_author_address
    'Awang, Khalijah'
;
Department of Chemistry
University of Malaya
50603 Kuala Lumpur
Malaysia
;
    'Abdullah, Nor Hayati'
;
Medicinal Plant Division
Forest Research Institute Malaysia
52100 Kepong
Selangor Darul Ehsan
Malaysia
;
    'Thomas, Noel F.'
;
Department of Chemistry
University of Malaya
50603 Kuala Lumpur
Malaysia
;
    'Ng, Seik Weng'
;
Department of Chemistry
University of Malaya
50603 Kuala Lumpur
Malaysia
;
_publ_section_synopsis     .
