# Supplementary material for: Methyl 3-dehydr­oxy-3-oxoursolate
Source: Acta Crystallogr Sect E Struct Rep Online. 2009 Aug 8;65(Pt 9):o2113. doi: 10.1107/S1600536809030669 (PMC2970107; doi:10.1107/S1600536809030669)
Supplement: Supplementary file 2 [file e-65-o2113-Isup2.hkl]

# 
# h,k,l, Fc-squared, Fo-squared, sigma(Fo-squared) and status flag 
# 
data_I
_shelx_title '  P212121' 
_shelx_refln_list_code          4 
_shelx_F_calc_maximum      203.18 
_exptl_crystal_F_000      1032.00 
_reflns_d_resolution_high  0.7697 
 
loop_ 
 _symmetry_equiv_pos_as_xyz 
 'x, y, z' 
 '-x+1/2, -y, z+1/2' 
 '-x, y+1/2, -z+1/2' 
 'x+1/2, -y+1/2, -z' 
 
_cell_length_a     8.0298 
_cell_length_b     8.4775 
_cell_length_c    39.0492 
_cell_angle_alpha  90.000 
_cell_angle_beta   90.000 
_cell_angle_gamma  90.000 
 
_shelx_F_squared_multiplier     1.000 
 
loop_ 
 _refln_index_h 
 _refln_index_k 
 _refln_index_l 
 _refln_F_squared_calc 
 _refln_F_squared_meas 
 _refln_F_squared_sigma 
 _refln_observed_status 
   2   0   0       24.54       -2.73      5.53 o 
   4   0   0    25705.13    27223.55    587.16 o 
   6   0   0       25.74       16.08      8.50 o 
   8   0   0       25.59       37.21     13.19 o 
  10   0   0       13.79       12.15     13.59 o 
   1   1   0     8098.22     7875.97     85.43 o 
   2   1   0      912.68      891.80     11.54 o 
   3   1   0     3752.25     4030.43     65.09 o 
   4   1   0     1258.59     1255.53     29.05 o 
   5   1   0      465.35      470.98     17.30 o 
   6   1   0       19.46       25.80      7.09 o 
   7   1   0        0.71        1.56      5.78 o 
   8   1   0       65.98       57.32     10.15 o 
   9   1   0        6.76       -4.59      7.41 o 
  10   1   0       16.94       17.14      9.87 o 
   1   2   0        6.41        2.36      1.79 o 
   2   2   0      447.41      443.36      7.67 o 
   3   2   0      242.90      243.08      5.32 o 
   4   2   0      545.58      566.95     14.78 o 
   5   2   0      416.51      388.54     17.16 o 
   6   2   0       71.79       58.91     11.07 o 
   7   2   0      133.22      153.10     13.07 o 
   8   2   0      248.34      270.13     18.34 o 
   9   2   0       29.28       31.03     17.42 o 
  10   2   0       94.43       95.95     12.43 o 
   1   3   0     4962.92     4975.00     51.48 o 
   2   3   0       46.43       54.95      3.93 o 
   3   3   0      267.00      239.24      6.46 o 
   4   3   0       31.27       42.29      3.07 o 
   5   3   0     3876.14     3734.99     50.14 o 
   6   3   0       70.65       82.89      7.07 o 
   7   3   0       43.16       42.66      7.62 o 
   8   3   0       65.28       68.22     11.97 o 
   9   3   0      779.92      841.51     26.98 o 
  10   3   0      175.05      166.76     19.15 o 
   0   4   0      207.25      219.23     10.05 o 
   1   4   0        0.03        2.85      2.43 o 
   2   4   0     3317.58     3637.13     40.75 o 
   3   4   0      334.86      315.13     14.10 o 
   4   4   0       85.87       92.59      4.97 o 
   5   4   0      379.02      347.19     17.90 o 
   6   4   0     2066.83     1898.23     37.92 o 
   7   4   0      427.86      422.03     20.95 o 
   8   4   0      111.33      133.71     15.68 o 
   9   4   0       10.82       -0.25      9.11 o 
   1   5   0       41.63       47.72      3.97 o 
   2   5   0      629.91      709.43     13.06 o 
   3   5   0        4.74        8.65      3.10 o 
   4   5   0        1.18        2.19      2.49 o 
   5   5   0      485.22      438.61     28.11 o 
   6   5   0        0.38        4.58      5.43 o 
   7   5   0      164.97      187.52     12.86 o 
   8   5   0       13.75        5.31      8.32 o 
   9   5   0     1516.21     1570.61     99.52 o 
   0   6   0     1768.20     1669.22     38.22 o 
   1   6   0       45.27       46.29      4.57 o 
   2   6   0       90.18       64.72      5.32 o 
   3   6   0        1.41       -2.48      2.98 o 
   4   6   0       21.88       28.52      5.20 o 
   5   6   0        0.04        1.56      3.81 o 
   6   6   0      201.84      195.48     14.94 o 
   7   6   0      888.06      894.15     31.35 o 
   8   6   0       56.72      114.55     22.81 o 
   1   7   0      656.27      614.82     14.05 o 
   2   7   0      186.88      189.51      8.17 o 
   3   7   0      141.45      145.41      7.55 o 
   4   7   0        8.21        5.69      4.60 o 
   5   7   0      208.20      211.11     16.09 o 
   6   7   0       69.68       76.42     18.24 o 
   7   7   0      169.73      160.38     25.14 o 
   8   7   0      176.25      185.04     28.27 o 
   0   8   0     3704.42     3594.19     59.95 o 
   1   8   0      185.56      184.90     10.64 o 
   2   8   0      357.31      342.69     13.34 o 
   3   8   0      248.10      240.52     16.07 o 
   4   8   0      512.80      473.73     25.10 o 
   5   8   0       66.46       44.67     16.60 o 
   6   8   0      161.38      154.05     24.86 o 
   7   8   0      316.92      337.36     35.08 o 
   1   9   0      351.75      329.61     17.15 o 
   2   9   0       16.95       39.82     11.11 o 
   3   9   0        3.20       20.64     10.20 o 
   4   9   0       15.15       37.89     16.24 o 
   5   9   0      240.65      243.54     30.27 o 
   6   9   0       57.81       60.14     20.65 o 
   0  10   0      188.23      172.82     28.35 o 
   1  10   0       33.93       37.91      9.70 o 
   2  10   0      136.34      140.10     13.77 o 
   3  10   0      126.27      123.17     22.65 o 
   4  10   0      160.20      163.87     26.10 o 
   1   0   1     2019.32     1934.48     20.19 o 
   2   0   1       68.93       58.44      3.88 o 
   3   0   1      493.24      503.75     22.29 o 
   4   0   1     3220.26     3461.27     62.61 o 
   5   0   1      427.17      463.15     17.26 o 
   6   0   1      247.44      256.68     14.16 o 
   7   0   1       65.89       93.35     10.97 o 
   8   0   1      150.80      170.07     14.62 o 
   9   0   1        1.25       -0.12      7.42 o 
  10   0   1       15.99       13.22      9.85 o 
   0   1   1     3839.13     3624.39     33.04 o 
   1   1   1    10389.43     9938.50     68.17 o 
   2   1   1       90.98       91.81      5.58 o 
   3   1   1     1084.77     1125.37     11.86 o 
   4   1   1     4822.70     5062.22     84.47 o 
   5   1   1      507.87      542.57     13.31 o 
   6   1   1      256.83      268.08     10.33 o 
   7   1   1      150.06      174.00      9.59 o 
   8   1   1       52.77       43.30      6.61 o 
   9   1   1        1.50        0.80      5.62 o 
  10   1   1        8.46        7.88      6.75 o 
   0   2   1      133.04      121.97      4.68 o 
   1   2   1     7164.87     6991.08     51.43 o 
   2   2   1     1708.29     1745.08     15.21 o 
   3   2   1       80.45       65.27      2.30 o 
   4   2   1      566.75      598.41      8.50 o 
   5   2   1      213.17      192.70      7.40 o 
   6   2   1      480.87      516.80     14.16 o 
   7   2   1      101.46       98.63      7.95 o 
   8   2   1       25.11       16.68      6.07 o 
   9   2   1      248.90      258.13     14.10 o 
  10   2   1       29.20       28.52      7.38 o 
   1   3   1     2258.84     2364.37     19.99 o 
   2   3   1     1660.13     1694.12     14.86 o 
   3   3   1       84.38       89.20      3.01 o 
   4   3   1      111.95      131.87      3.46 o 
   5   3   1      971.07      905.21     14.56 o 
   6   3   1     1257.36     1168.56     17.50 o 
   7   3   1      252.39      244.37      9.26 o 
   8   3   1       60.13       62.89      6.40 o 
   9   3   1       52.56       54.58      6.82 o 
  10   3   1      135.29      169.92     13.49 o 
   0   4   1     1147.72     1174.09     21.65 o 
   1   4   1     2822.32     3052.40     24.54 o 
   2   4   1      875.51      888.34     10.50 o 
   3   4   1     1438.27     1448.34     15.11 o 
   4   4   1        1.49        0.08      1.85 o 
   5   4   1      595.72      582.73     11.44 o 
   6   4   1      941.07      908.42     16.99 o 
   7   4   1       61.71       62.05      7.64 o 
   8   4   1       22.79       22.14      5.71 o 
   9   4   1       33.00       28.99      7.68 o 
   0   5   1       18.33       17.59      3.50 o 
   1   5   1      415.33      431.63      6.21 o 
   2   5   1      664.66      707.50     10.46 o 
   3   5   1       72.40       66.72      3.58 o 
   4   5   1      241.97      237.75      5.74 o 
   5   5   1      202.88      216.62      7.52 o 
   6   5   1      487.89      451.58     12.01 o 
   7   5   1      283.46      288.14     12.20 o 
   8   5   1       19.16       24.51      9.01 o 
   9   5   1       38.13       58.55      8.92 o 
   0   6   1      458.51      423.64     12.16 o 
   1   6   1      192.84      191.21      5.55 o 
   2   6   1      484.01      489.29      7.71 o 
   3   6   1      254.02      270.00      6.26 o 
   4   6   1       12.76       13.00      3.07 o 
   5   6   1      264.57      267.96      8.55 o 
   6   6   1       76.66       70.29      6.18 o 
   7   6   1      210.60      218.02     11.18 o 
   8   6   1       95.32       99.99     12.11 o 
   0   7   1      198.41      179.96      9.78 o 
   1   7   1       34.63       42.34      3.87 o 
   2   7   1      312.74      318.74      6.48 o 
   3   7   1      295.39      310.57      7.19 o 
   4   7   1      110.57      103.98      6.16 o 
   5   7   1       15.41       18.29      5.32 o 
   6   7   1      222.63      233.34     19.10 o 
   7   7   1       25.85       25.12     16.94 o 
   8   7   1      185.88      152.40     18.92 o 
   0   8   1       42.00       45.30      7.77 o 
   1   8   1       78.68       72.11      4.88 o 
   2   8   1      101.37      108.97      6.73 o 
   3   8   1      145.37      144.02      8.36 o 
   4   8   1      166.57      186.02     14.23 o 
   5   8   1        1.47       -0.53      8.46 o 
   6   8   1        4.63        5.87      9.61 o 
   7   8   1      359.97      321.55     24.31 o 
   0   9   1       75.38       67.47      8.50 o 
   1   9   1       93.69      108.82      8.13 o 
   2   9   1       76.46       92.64      7.75 o 
   3   9   1      149.96      160.44     17.55 o 
   4   9   1       88.42       83.44      9.83 o 
   5   9   1       37.41       25.92     10.19 o 
   6   9   1      312.89      331.63     35.32 o 
   0  10   1      150.08      156.01     12.07 o 
   1  10   1        2.39        6.62      5.08 o 
   2  10   1      229.80      250.44     14.53 o 
   3  10   1       29.43       27.28      9.94 o 
   4  10   1       64.21       90.22     15.53 o 
   0  11   1        7.80       24.34     17.80 o 
   0   0   2        0.79       -0.60      0.40 o 
   1   0   2       18.17       17.53      1.30 o 
   2   0   2      387.96      348.63     14.45 o 
   3   0   2     3396.03     3455.85     59.72 o 
   4   0   2       84.91      108.09      8.28 o 
   5   0   2      793.25      974.44     26.45 o 
   6   0   2      140.94      153.36     11.66 o 
   7   0   2      118.52      111.39     11.66 o 
   8   0   2       14.95       -3.19      9.54 o 
   9   0   2       16.49        5.92      9.18 o 
  10   0   2        0.95        9.22      9.33 o 
   0   1   2     1871.93     1873.09     19.75 o 
   1   1   2     9366.13     8987.30     65.16 o 
   2   1   2     8404.12     7952.05    126.36 o 
   3   1   2     2640.66     2699.89     30.56 o 
   4   1   2      698.99      748.19     13.27 o 
   5   1   2      914.76      929.76     19.18 o 
   6   1   2      322.92      364.87     11.86 o 
   7   1   2      100.67      105.58     10.80 o 
   8   1   2       67.80       53.17      7.12 o 
   9   1   2        2.58       -3.76      5.07 o 
  10   1   2       40.56       38.37      8.31 o 
   0   2   2     9206.63     9160.73     89.81 o 
   1   2   2     1178.66     1208.42     10.36 o 
   2   2   2      365.94      350.28      4.99 o 
   3   2   2       61.09       74.54      2.82 o 
   4   2   2      517.58      520.84     10.41 o 
   5   2   2     1276.78     1284.19     26.78 o 
   6   2   2       81.58       94.33      6.91 o 
   7   2   2      269.13      267.91     11.39 o 
   8   2   2      349.93      320.87     18.87 o 
   9   2   2      260.02      290.99     12.82 o 
  10   2   2       19.06       14.04      8.01 o 
   0   3   2     4196.43     4230.48     50.13 o 
   1   3   2     1594.89     1555.41     16.40 o 
   2   3   2      615.03      673.74      8.14 o 
   3   3   2      372.01      351.60      5.82 o 
   4   3   2      156.00      156.23      4.14 o 
   5   3   2     2041.88     1935.70     21.74 o 
   6   3   2      905.36      873.39     16.65 o 
   7   3   2       25.91       15.50      4.27 o 
   8   3   2       15.00       12.63      5.68 o 
   9   3   2      168.17      186.45     12.85 o 
  10   3   2       60.68       56.75      9.70 o 
   0   4   2      752.73      669.06     22.81 o 
   1   4   2      151.41      147.89      3.95 o 
   2   4   2     1112.01     1251.64     13.20 o 
   3   4   2     1294.94     1291.61     13.20 o 
   4   4   2       44.20       52.28      3.58 o 
   5   4   2      739.15      679.79     12.44 o 
   6   4   2      307.93      290.27      9.63 o 
   7   4   2        5.53        4.86      4.44 o 
   8   4   2      113.03      109.83     11.13 o 
   9   4   2      113.81      116.18     10.95 o 
   0   5   2        0.54        2.77      3.45 o 
   1   5   2      284.19      296.42      5.59 o 
   2   5   2     1129.47     1154.47     13.28 o 
   3   5   2      102.65       98.40      5.14 o 
   4   5   2       10.72       19.87      3.01 o 
   5   5   2     1264.91     1218.19     19.55 o 
   6   5   2        6.51        4.27      3.92 o 
   7   5   2      215.63      198.35     13.88 o 
   8   5   2        2.11        3.19      5.54 o 
   9   5   2      397.84      459.43     18.32 o 
   0   6   2       18.92       27.49      4.07 o 
   1   6   2        8.12        6.57      2.24 o 
   2   6   2      245.97      276.62      5.84 o 
   3   6   2       60.35       62.33      3.67 o 
   4   6   2      159.31      166.20      7.16 o 
   5   6   2       75.72       80.82      5.59 o 
   6   6   2      219.70      197.04      9.69 o 
   7   6   2       58.11       59.64      8.30 o 
   8   6   2      191.96      202.84     15.91 o 
   0   7   2      328.96      314.83      9.81 o 
   1   7   2      591.76      521.82      9.62 o 
   2   7   2       68.33       85.60      4.19 o 
   3   7   2      177.50      190.49      5.91 o 
   4   7   2      130.96      128.36     11.30 o 
   5   7   2       36.15       54.07      7.66 o 
   6   7   2       34.71       27.63      9.79 o 
   7   7   2      281.82      350.81     24.09 o 
   8   7   2        8.31       -8.44      9.04 o 
   0   8   2      380.72      360.01     13.22 o 
   1   8   2       90.20      100.29      5.35 o 
   2   8   2       44.87       47.73      4.50 o 
   3   8   2      247.01      264.62     10.56 o 
   4   8   2      784.06      754.30     25.23 o 
   5   8   2      118.80      128.48     12.90 o 
   6   8   2      221.62      247.26     20.97 o 
   7   8   2      203.96      199.37     20.62 o 
   0   9   2      107.20      110.55      9.87 o 
   1   9   2      167.35      175.84      8.74 o 
   2   9   2        3.35        8.37      5.16 o 
   3   9   2      512.09      540.63     18.50 o 
   4   9   2      216.92      206.86     13.27 o 
   5   9   2       25.56       30.42      9.29 o 
   6   9   2       32.69       46.70     13.44 o 
   0  10   2       91.05      106.61     12.06 o 
   1  10   2       33.95       30.64      8.12 o 
   2  10   2      190.14      222.56     13.89 o 
   3  10   2       78.28       95.98     12.95 o 
   4  10   2       59.20       66.88     14.33 o 
   0  11   2      601.23      673.53     47.39 o 
   1   0   3    15915.16    15539.36    195.52 o 
   2   0   3       41.08       38.17      2.64 o 
   3   0   3     3686.70     3677.14     87.96 o 
   4   0   3     4660.92     4939.16     84.71 o 
   5   0   3      674.91      718.84     21.98 o 
   6   0   3      374.88      368.24     16.94 o 
   7   0   3      367.60      344.52     17.71 o 
   8   0   3        0.03       18.05      7.85 o 
   9   0   3       64.90       53.98     11.33 o 
  10   0   3        0.14        0.52      8.35 o 
   0   1   3     4834.42     4628.61     51.29 o 
   1   1   3    10327.84    10054.30     93.53 o 
   2   1   3      543.80      538.93      9.53 o 
   3   1   3     2372.97     2416.12     28.27 o 
   4   1   3     3013.87     3191.81     44.85 o 
   5   1   3      435.10      445.66     10.86 o 
   6   1   3       58.87       61.05      6.54 o 
   7   1   3       22.89       14.02      4.77 o 
   8   1   3       95.83       85.44      8.19 o 
   9   1   3       17.15       14.05      5.85 o 
  10   1   3       61.66       80.06      9.74 o 
   0   2   3     2390.22     2339.28     25.32 o 
   1   2   3     1246.15     1277.28     11.38 o 
   2   2   3       84.16       91.59      2.99 o 
   3   2   3      651.52      661.61      8.61 o 
   4   2   3     1455.67     1508.54     36.24 o 
   5   2   3      878.83      819.52     26.17 o 
   6   2   3        0.97       -0.56      3.28 o 
   7   2   3       74.19       62.47      6.80 o 
   8   2   3       68.63       94.78      9.07 o 
   9   2   3      620.10      678.57     18.52 o 
  10   2   3       73.48       60.51     10.29 o 
   0   3   3     3331.40     3325.29     40.54 o 
   1   3   3     7109.08     7425.13     55.57 o 
   2   3   3     3212.87     3187.11     24.96 o 
   3   3   3      861.02      874.02     11.73 o 
   4   3   3        0.64        2.01      1.87 o 
   5   3   3      761.22      786.22     12.49 o 
   6   3   3     1576.05     1474.61     26.52 o 
   7   3   3       23.68       16.17      4.53 o 
   8   3   3       61.82       53.39      6.14 o 
   9   3   3       11.20       10.63      5.67 o 
  10   3   3      138.72      160.03     11.69 o 
   0   4   3       22.65       26.74      3.36 o 
   1   4   3      643.15      713.24      8.37 o 
   2   4   3     1624.01     1777.57     16.20 o 
   3   4   3      149.29      160.59      4.29 o 
   4   4   3        8.83        7.93      2.31 o 
   5   4   3      346.56      333.25      8.66 o 
   6   4   3     1658.28     1528.89     25.49 o 
   7   4   3      378.92      331.56     15.91 o 
   8   4   3       91.33       85.62     10.10 o 
   9   4   3      319.94      327.11     15.85 o 
   0   5   3       42.05       63.81      4.77 o 
   1   5   3      559.48      587.18      8.63 o 
   2   5   3      730.63      744.95      9.52 o 
   3   5   3      411.00      422.62      7.16 o 
   4   5   3      217.21      204.37      7.81 o 
   5   5   3      339.48      303.18     10.71 o 
   6   5   3      387.15      325.14     10.31 o 
   7   5   3      127.32      123.31      8.60 o 
   8   5   3       85.72       78.81      9.04 o 
   9   5   3       54.93       44.60      8.58 o 
   0   6   3      599.62      644.09     14.64 o 
   1   6   3      693.18      696.08     11.00 o 
   2   6   3       63.88       66.08      3.61 o 
   3   6   3      108.63       85.57      4.29 o 
   4   6   3      244.71      254.93      7.85 o 
   5   6   3       28.61       42.88      4.64 o 
   6   6   3       53.42       47.01      5.63 o 
   7   6   3       49.68       47.14      7.92 o 
   8   6   3        9.89       18.82      7.05 o 
   0   7   3        3.13       -0.68      2.76 o 
   1   7   3      257.71      256.59      6.47 o 
   2   7   3       21.95       15.64      2.80 o 
   3   7   3      343.28      290.51      9.49 o 
   4   7   3       41.26       54.41      7.18 o 
   5   7   3        4.85       -0.36      4.39 o 
   6   7   3      226.34      249.95     12.83 o 
   7   7   3      229.53      241.05     20.97 o 
   8   7   3      222.25      252.19     22.33 o 
   0   8   3       55.03       47.50      6.78 o 
   1   8   3      349.22      347.09     11.90 o 
   2   8   3       25.50       33.42      4.19 o 
   3   8   3      442.13      433.95     16.36 o 
   4   8   3        7.69        9.90      5.93 o 
   5   8   3      190.00      196.32     14.94 o 
   6   8   3      323.82      291.22     22.37 o 
   7   8   3      168.75      202.28     20.87 o 
   0   9   3      158.44      143.56     10.70 o 
   1   9   3      227.73      234.97     10.30 o 
   2   9   3       61.19       61.29     10.44 o 
   3   9   3      123.42      128.15     10.83 o 
   4   9   3      213.38      213.93     14.26 o 
   5   9   3       41.69       42.95     10.29 o 
   0  10   3      291.13      294.03     21.64 o 
   1  10   3       39.35       40.40      8.35 o 
   2  10   3       15.40       20.44      7.68 o 
   3  10   3       34.57       59.45     10.95 o 
   4  10   3       90.55       96.98     21.87 o 
   0   0   4     1990.14     2076.43     33.38 o 
   1   0   4    27975.90    26303.42    407.70 o 
   2   0   4      856.45      842.58     14.38 o 
   3   0   4     8082.06     8450.95    149.19 o 
   4   0   4     2572.38     2525.78     48.52 o 
   5   0   4      201.29      175.84     11.15 o 
   6   0   4        2.49       -2.18      5.19 o 
   7   0   4       29.78       57.62     11.81 o 
   8   0   4       88.66       70.58     10.89 o 
   9   0   4        0.00       -0.63      7.21 o 
  10   0   4      190.08      199.23     18.79 o 
   0   1   4    41282.90    39497.57    500.17 o 
   1   1   4      916.98      888.72      9.01 o 
   2   1   4     1193.74     1178.93     12.48 o 
   3   1   4     2282.05     2376.78     30.97 o 
   4   1   4      929.87     1058.29     14.78 o 
   5   1   4      108.34      118.91      6.13 o 
   6   1   4       62.71       66.72      6.12 o 
   7   1   4       74.69      100.70      7.85 o 
   8   1   4       59.42       52.44      7.20 o 
   9   1   4      219.59      227.43     12.90 o 
  10   1   4       75.85       87.20     10.12 o 
   0   2   4    14464.86    14378.77    139.33 o 
   1   2   4     4279.27     4222.78     40.25 o 
   2   2   4      347.00      374.75      7.11 o 
   3   2   4        0.27       -1.40      1.72 o 
   4   2   4      250.90      295.48      6.40 o 
   5   2   4     1172.58     1155.09     18.53 o 
   6   2   4       24.35       17.24      4.18 o 
   7   2   4      178.18      175.56      9.77 o 
   8   2   4      126.59      122.20      8.54 o 
   9   2   4       95.90      130.07      9.52 o 
  10   2   4      241.29      276.55     23.63 o 
   0   3   4      147.18      163.81      5.52 o 
   1   3   4     2151.23     2129.47     18.32 o 
   2   3   4     3345.05     3604.33     29.18 o 
   3   3   4      296.34      305.19      6.19 o 
   4   3   4      192.89      183.27      5.34 o 
   5   3   4      186.94      200.35      8.54 o 
   6   3   4     1203.07     1153.35     18.95 o 
   7   3   4        5.34        3.27      3.49 o 
   8   3   4      244.00      241.41     16.88 o 
   9   3   4       18.03       16.18      5.97 o 
  10   3   4       15.62       17.99      6.82 o 
   0   4   4      416.93      416.34      9.73 o 
   1   4   4       31.90       42.04      2.76 o 
   2   4   4       50.35       60.03      3.24 o 
   3   4   4      635.01      652.54      9.66 o 
   4   4   4       80.07       75.21      3.97 o 
   5   4   4      477.09      450.83     10.01 o 
   6   4   4      379.91      357.59     10.56 o 
   7   4   4      397.78      348.14     12.40 o 
   8   4   4      166.34      188.31     12.28 o 
   9   4   4      326.29      377.22     16.80 o 
   0   5   4       98.45       96.00      6.55 o 
   1   5   4     1269.49     1324.91     14.81 o 
   2   5   4      434.31      438.62      7.05 o 
   3   5   4       56.11       59.38      3.76 o 
   4   5   4      110.32      113.31      4.87 o 
   5   5   4      309.74      293.94     10.58 o 
   6   5   4      785.41      738.40     18.01 o 
   7   5   4      254.16      247.69     11.67 o 
   8   5   4       79.54       90.31      9.57 o 
   9   5   4       89.41       89.45     18.58 o 
   0   6   4      116.64      115.93      5.96 o 
   1   6   4      278.62      277.95      6.33 o 
   2   6   4     1234.86     1189.81     15.58 o 
   3   6   4       63.38       61.46      3.78 o 
   4   6   4       55.84       68.35      4.44 o 
   5   6   4      446.74      426.71     10.51 o 
   6   6   4       15.01       17.09      4.72 o 
   7   6   4        2.60        9.66      6.74 o 
   8   6   4       32.14       30.87      7.74 o 
   0   7   4      425.14      348.12     11.32 o 
   1   7   4      178.29      170.25      5.87 o 
   2   7   4      314.95      296.00      7.67 o 
   3   7   4        7.62        2.20      2.73 o 
   4   7   4      200.99      167.40      9.49 o 
   5   7   4       32.78       25.44      5.73 o 
   6   7   4       94.57      101.43      8.57 o 
   7   7   4      221.77      237.93     16.33 o 
   8   7   4       62.16       81.06     27.75 o 
   0   8   4      728.71      693.51     24.06 o 
   1   8   4     1104.11     1060.82     16.65 o 
   2   8   4       21.55       24.16      4.88 o 
   3   8   4      327.29      301.55      9.03 o 
   4   8   4        3.53        5.74      5.81 o 
   5   8   4      104.63       95.43     11.74 o 
   6   8   4      161.43      192.60     31.98 o 
   7   8   4      101.99      120.45     31.21 o 
   0   9   4       65.56       64.40     11.70 o 
   1   9   4      596.98      584.42     18.81 o 
   2   9   4        1.99       -0.18      4.86 o 
   3   9   4        9.97        9.19      6.48 o 
   4   9   4       16.45        6.86      6.42 o 
   5   9   4       26.69       13.98      7.44 o 
   0  10   4      141.22      141.70     16.67 o 
   1  10   4        4.22        7.84      7.59 o 
   2  10   4       61.19       67.42      9.85 o 
   3  10   4       45.37       49.36     10.78 o 
   4  10   4       93.53      101.41     13.86 o 
   1   0   5      196.10      197.10      3.90 o 
   2   0   5       21.44       28.83      3.10 o 
   3   0   5     2753.59     2774.79     49.88 o 
   4   0   5      302.10      304.03     11.17 o 
   5   0   5       34.85       24.74      6.09 o 
   6   0   5       63.59       52.36      9.74 o 
   7   0   5       10.32       20.79      7.20 o 
   8   0   5       98.85       61.60     13.85 o 
   9   0   5        2.09       19.36      9.96 o 
  10   0   5      285.39      309.30     22.37 o 
   0   1   5     2089.72     2075.29     18.78 o 
   1   1   5     7203.41     7118.85     56.00 o 
   2   1   5      630.66      661.70      7.42 o 
   3   1   5      966.02     1044.37     13.57 o 
   5   1   5       21.98       34.02      4.09 o 
   6   1   5      425.20      398.29     12.41 o 
   7   1   5       21.39       36.58      5.98 o 
   8   1   5       12.29       12.08      5.83 o 
   9   1   5      144.95      143.64     10.74 o 
  10   1   5       22.29       27.83      8.03 o 
   0   2   5     1885.60     1932.78     24.33 o 
   1   2   5       15.70       33.12      2.38 o 
   2   2   5      819.10      855.63     11.44 o 
   3   2   5      625.26      642.42      8.67 o 
   4   2   5      190.79      196.57      5.43 o 
   5   2   5     1433.80     1410.53     17.41 o 
   6   2   5      729.32      690.56     15.54 o 
   7   2   5       27.29       22.14      4.80 o 
   8   2   5       57.18       63.27      6.90 o 
   9   2   5      125.93      140.17      9.85 o 
  10   2   5       41.20       58.03      9.60 o 
   0   3   5      170.58      165.09      4.73 o 
   1   3   5      533.94      538.68      7.41 o 
   2   3   5     1647.80     1854.65     17.99 o 
   3   3   5     1463.31     1502.49     16.05 o 
   4   3   5      333.22      320.43      7.07 o 
   5   3   5      147.27      147.92      5.14 o 
   6   3   5     1715.64     1713.27     24.45 o 
   7   3   5       46.90       48.78      5.54 o 
   8   3   5        8.84       11.64      4.84 o 
   9   3   5       21.08       17.80      6.54 o 
   0   4   5       14.41       11.57      2.56 o 
   1   4   5      508.41      550.54      7.19 o 
   2   4   5     4441.86     4713.88     40.31 o 
   3   4   5       89.64       81.89      3.74 o 
   4   4   5      397.26      422.36      8.08 o 
   5   4   5      502.34      492.91     15.16 o 
   6   4   5      169.59      149.33      7.50 o 
   7   4   5       26.69       29.17      5.62 o 
   8   4   5      259.70      289.58     13.95 o 
   9   4   5       78.35       85.96     10.09 o 
   0   5   5      222.75      234.85      7.82 o 
   1   5   5      750.33      726.05      9.28 o 
   2   5   5        7.88        9.13      2.18 o 
   3   5   5       57.22       72.35      3.94 o 
   4   5   5      157.69      141.40      5.31 o 
   5   5   5      341.71      332.70      8.99 o 
   6   5   5     1232.85     1201.52     24.39 o 
   7   5   5       57.14       63.51      7.14 o 
   8   5   5        5.66        9.18      5.45 o 
   9   5   5       77.11       71.24     16.69 o 
   0   6   5      513.86      551.97     11.96 o 
   1   6   5      125.41      134.87      4.53 o 
   2   6   5      118.05      129.96      4.47 o 
   3   6   5       68.32       77.90      4.36 o 
   4   6   5      118.05      131.14      5.59 o 
   5   6   5      139.80      134.47      7.40 o 
   6   6   5      179.64      178.12     11.69 o 
   7   6   5      276.27      268.72     13.71 o 
   8   6   5        7.04        6.93      6.25 o 
   0   7   5      212.91      206.44      8.28 o 
   1   7   5      408.02      416.43      9.25 o 
   2   7   5      183.95      182.27      6.56 o 
   3   7   5      116.49      100.54      5.87 o 
   4   7   5      303.70      286.29     11.10 o 
   5   7   5       68.73       59.64      7.01 o 
   6   7   5        1.67        5.88      5.15 o 
   7   7   5       85.49       98.49     10.30 o 
   0   8   5      540.77      452.89     28.86 o 
   1   8   5      164.47      177.01      8.77 o 
   2   8   5        6.65        4.17      4.96 o 
   3   8   5     1105.13     1060.02     19.72 o 
   4   8   5      395.13      359.24     13.45 o 
   5   8   5       23.28       25.66      8.59 o 
   6   8   5       67.73       65.52     11.21 o 
   7   8   5        6.24       18.29     11.47 o 
   0   9   5       14.58       16.76     12.04 o 
   1   9   5       57.38       62.86      7.82 o 
   2   9   5       51.63       58.97      7.39 o 
   3   9   5       20.95       16.23      6.69 o 
   4   9   5      313.98      352.92     16.54 o 
   5   9   5      171.15      187.72     13.57 o 
   0  10   5      100.22      108.38     15.32 o 
   1  10   5        0.51        6.73      6.84 o 
   2  10   5       20.05       21.77      7.89 o 
   3  10   5      192.67      208.78     23.14 o 
   4  10   5      171.18      176.37     17.56 o 
   0   0   6       62.09       49.68      2.93 o 
   1   0   6     5325.83     5286.97     58.60 o 
   2   0   6     2112.66     2054.78     38.03 o 
   3   0   6     1396.75     1374.00     48.24 o 
   4   0   6     1231.07     1315.75     20.22 o 
   5   0   6       30.09       37.82      6.65 o 
   6   0   6      119.10      112.51     10.30 o 
   7   0   6      126.85      103.48     18.06 o 
   8   0   6      105.81       93.79     12.09 o 
   9   0   6       35.60       28.51      9.84 o 
  10   0   6        6.38        5.99      9.39 o 
   0   1   6     6029.51     5996.40     50.67 o 
   1   1   6     1344.20     1254.01     13.72 o 
   2   1   6     2421.31     2383.85     20.70 o 
   3   1   6     1528.95     1477.54     16.25 o 
   4   1   6      573.48      571.77     11.90 o 
   5   1   6      317.30      328.52      8.99 o 
   6   1   6      214.90      197.26     15.13 o 
   7   1   6      127.96      109.49      8.05 o 
   8   1   6       41.01       27.13      6.10 o 
   9   1   6       44.03       60.09      8.20 o 
  10   1   6       33.94       14.24      7.34 o 
   0   2   6     2427.57     2492.92     30.47 o 
   1   2   6     3112.14     3093.22     27.63 o 
   2   2   6      698.98      758.70     10.81 o 
   3   2   6     1224.81     1209.73     13.33 o 
   4   2   6      470.14      487.50      8.50 o 
   5   2   6       40.91       41.70      3.26 o 
   6   2   6      138.06      134.50      6.68 o 
   7   2   6        9.87        9.54      3.48 o 
   8   2   6        4.18        0.04      4.20 o 
   9   2   6       67.40       76.11      9.26 o 
  10   2   6      111.11      118.07     11.66 o 
   0   3   6       23.25       31.47      2.68 o 
   1   3   6      346.93      372.29      5.79 o 
   2   3   6      608.92      665.94      8.67 o 
   3   3   6       16.47        7.03      2.17 o 
   4   3   6      881.01      848.23     12.24 o 
   5   3   6      261.26      243.95      8.98 o 
   6   3   6     1482.62     1408.79     24.18 o 
   7   3   6       99.43      100.44      8.42 o 
   8   3   6      117.52      140.14     10.40 o 
   9   3   6        9.25       13.68      6.63 o 
   0   4   6       27.80       21.46      3.01 o 
   1   4   6      461.82      487.57      7.23 o 
   2   4   6      189.06      219.58      5.20 o 
   3   4   6      390.16      403.57      7.40 o 
   4   4   6       64.46       56.68      3.70 o 
   5   4   6      298.00      266.57      8.68 o 
   6   4   6      227.77      215.04      8.55 o 
   7   4   6      382.14      375.34     14.25 o 
   8   4   6       47.44       64.22      7.55 o 
   9   4   6      295.66      307.04     15.55 o 
   0   5   6       71.08       86.27      5.09 o 
   1   5   6      374.72      353.43      6.81 o 
   2   5   6      268.52      290.37      6.29 o 
   3   5   6      358.93      384.74      7.72 o 
   4   5   6       65.81       62.60      4.05 o 
   5   5   6      156.74      150.74      9.57 o 
   6   5   6     1521.16     1448.19     24.35 o 
   7   5   6      163.76      156.68      9.61 o 
   8   5   6       12.31       10.44      6.23 o 
   9   5   6       73.66       66.11     11.40 o 
   0   6   6       20.22       24.89      4.10 o 
   1   6   6      748.18      751.96     11.19 o 
   2   6   6       60.23       46.79      3.36 o 
   3   6   6      303.82      266.32      6.88 o 
   4   6   6      199.14      193.06      6.40 o 
   5   6   6     1908.03     1796.00     29.47 o 
   6   6   6        5.57        9.45      5.07 o 
   7   6   6      153.29      151.51     11.11 o 
   8   6   6       14.89        5.62      8.52 o 
   0   7   6     1249.87     1164.30     26.54 o 
   1   7   6       58.30       58.21      5.03 o 
   2   7   6      116.01      115.93      5.64 o 
   3   7   6       28.70       40.33      4.67 o 
   4   7   6      542.94      486.70     13.98 o 
   5   7   6       43.12       43.17      6.50 o 
   6   7   6      179.76      187.49     11.20 o 
   7   7   6       12.04       24.22      7.23 o 
   0   8   6      400.40      393.60     15.91 o 
   1   8   6       57.96       71.35      5.65 o 
   2   8   6       60.12       51.20      6.42 o 
   3   8   6      117.52      137.59      8.42 o 
   4   8   6       74.53       99.61      7.47 o 
   5   8   6      117.89      152.97     11.60 o 
   6   8   6       67.06       77.30     18.21 o 
   7   8   6      213.07      217.54     21.26 o 
   0   9   6       66.17       56.32     22.60 o 
   1   9   6       26.37       19.47      5.43 o 
   2   9   6       82.15       72.26      7.81 o 
   3   9   6       54.24       37.11     10.02 o 
   4   9   6      414.71      447.07     19.48 o 
   5   9   6       33.64       34.01      8.31 o 
   0  10   6        0.56       14.04     10.10 o 
   1  10   6      133.72      161.97     14.65 o 
   2  10   6       55.72       48.06      9.03 o 
   3  10   6       44.52       46.93     11.00 o 
   4  10   6       52.29       56.08     12.90 o 
   1   0   7      842.76      850.94     20.04 o 
   2   0   7     1252.33     1261.05     19.18 o 
   3   0   7       16.64       28.25      4.17 o 
   4   0   7       99.44      103.70      9.27 o 
   5   0   7      401.29      387.06     15.91 o 
   6   0   7      282.12      302.75     15.47 o 
   7   0   7      698.20      583.35     31.58 o 
   8   0   7      392.81      369.36     20.08 o 
   9   0   7      566.50      620.71     33.16 o 
  10   0   7        1.55       -0.36      9.18 o 
   0   1   7     3093.22     3207.10     27.48 o 
   1   1   7      581.23      585.80      8.00 o 
   2   1   7      676.70      720.00      7.74 o 
   3   1   7     4066.71     4133.51     34.87 o 
   4   1   7      546.30      633.08     10.71 o 
   5   1   7      551.11      550.66     12.14 o 
   6   1   7      464.26      444.98     11.98 o 
   7   1   7      196.02      184.03     10.64 o 
   8   1   7      110.40       84.37      8.29 o 
   9   1   7      118.51      126.14     10.36 o 
  10   1   7       12.70       17.83      7.48 o 
   0   2   7      212.30      270.17      8.13 o 
   1   2   7     2056.39     2146.33     21.95 o 
   2   2   7     1515.78     1585.97     19.67 o 
   3   2   7       62.07       56.31      2.95 o 
   4   2   7     1119.19     1158.32     14.70 o 
   5   2   7       77.08       81.80      4.04 o 
   6   2   7     1183.75     1090.78     16.47 o 
   7   2   7      104.29       85.67      6.36 o 
   8   2   7       39.87       43.02      7.20 o 
   9   2   7       28.65       16.97      6.53 o 
  10   2   7      459.80      496.42     26.77 o 
   0   3   7       43.33       65.98      4.49 o 
   1   3   7       26.44       28.61      1.86 o 
   2   3   7     2247.77     2482.59     22.83 o 
   3   3   7      758.86      811.77     12.15 o 
   4   3   7      644.15      660.29     11.46 o 
   5   3   7       36.94       37.98      3.35 o 
   6   3   7     1401.03     1339.84     24.28 o 
   7   3   7      362.33      363.98     13.16 o 
   8   3   7      130.09      155.92     11.02 o 
   9   3   7       15.10       20.74      8.28 o 
   0   4   7      114.35      103.97      6.11 o 
   1   4   7      605.40      577.00      8.92 o 
   2   4   7      467.93      503.82      7.79 o 
   3   4   7      108.25      105.97      4.11 o 
   4   4   7       29.26       27.55      3.09 o 
   5   4   7      474.21      406.76     10.41 o 
   6   4   7      126.96      125.84     11.84 o 
   7   4   7       64.24       57.72      6.76 o 
   8   4   7      127.30      135.74     12.58 o 
   9   4   7        2.98        4.36      6.29 o 
   0   5   7        5.44        6.35      2.81 o 
   1   5   7      471.62      470.43      8.65 o 
   2   5   7      131.50      124.79      4.17 o 
   3   5   7        0.55        3.34      2.31 o 
   4   5   7       20.84       17.39      3.03 o 
   5   5   7      193.77      186.04      7.99 o 
   6   5   7      296.01      319.94     10.50 o 
   7   5   7      191.34      174.67      9.84 o 
   8   5   7       87.22       92.18     10.02 o 
   9   5   7        7.63       21.04     12.41 o 
   0   6   7      268.92      255.88      8.81 o 
   1   6   7      162.07      180.54      5.78 o 
   2   6   7       63.37       65.44      3.70 o 
   3   6   7      238.12      222.91      7.11 o 
   4   6   7       69.92       72.46      5.69 o 
   5   6   7       90.03       90.62      7.33 o 
   6   6   7      420.77      390.81     17.25 o 
   7   6   7       59.58       57.29     10.95 o 
   8   6   7       41.07       52.16      8.94 o 
   0   7   7      282.31      288.43     15.31 o 
   1   7   7      183.22      182.14      7.64 o 
   2   7   7      476.80      512.14     10.52 o 
   3   7   7      279.04      265.26      8.73 o 
   4   7   7      323.95      311.11     11.62 o 
   5   7   7      121.92      116.91     12.67 o 
   6   7   7       94.39      113.39     10.73 o 
   7   7   7       35.45       42.24      8.28 o 
   0   8   7       55.08       55.22      8.03 o 
   1   8   7       45.73       42.80      5.88 o 
   2   8   7       70.16       59.19      5.98 o 
   3   8   7      447.55      451.88     11.78 o 
   4   8   7       29.79       18.25      5.22 o 
   5   8   7      187.62      189.66     10.82 o 
   6   8   7       30.84       19.48      8.62 o 
   7   8   7      108.54      120.55     18.10 o 
   0   9   7      102.31       96.86     12.72 o 
   1   9   7      286.70      265.49     16.58 o 
   2   9   7       30.64       38.02      6.83 o 
   3   9   7        0.03        2.72      9.71 o 
   4   9   7       55.87       66.57      9.42 o 
   5   9   7       48.16       48.00      9.26 o 
   0  10   7        6.20        5.76     10.19 o 
   1  10   7       73.95       91.18     12.39 o 
   2  10   7      113.11      115.64     11.25 o 
   3  10   7      110.17      119.31     14.07 o 
   4  10   7      433.65      406.73     21.85 o 
   0   0   8      334.99      319.42     12.77 o 
   1   0   8       15.84       14.78      2.42 o 
   2   0   8     3337.33     3254.01     34.68 o 
   3   0   8      130.49      132.45      7.64 o 
   4   0   8     1002.19      951.10     16.19 o 
   5   0   8      414.76      471.19     15.60 o 
   6   0   8      426.13      411.70     17.82 o 
   7   0   8      125.97      101.43     11.19 o 
   8   0   8        0.61        1.20      6.67 o 
   9   0   8        8.95       11.20      9.48 o 
  10   0   8      196.12      195.49     18.66 o 
   0   1   8      188.74      192.01      4.07 o 
   1   1   8      982.87     1024.70     12.96 o 
   2   1   8      306.89      288.64      4.33 o 
   3   1   8     1437.50     1450.51     13.94 o 
   4   1   8      324.72      314.05      6.86 o 
   5   1   8      308.80      314.84      8.02 o 
   6   1   8      164.93      151.27      8.81 o 
   7   1   8      115.34       98.83      9.12 o 
   8   1   8       12.01        4.41      5.10 o 
   9   1   8       35.68       34.06      6.52 o 
  10   1   8      255.74      286.43     16.99 o 
   0   2   8     3939.97     4307.85     50.03 o 
   1   2   8       15.86       22.23      1.86 o 
   2   2   8     3986.26     4085.44     40.31 o 
   3   2   8       79.49       82.21      3.36 o 
   4   2   8      463.25      429.04      8.09 o 
   5   2   8      329.31      316.22      7.03 o 
   6   2   8      410.10      434.64     11.29 o 
   7   2   8       48.88       53.28      5.53 o 
   8   2   8      136.67      151.11      9.00 o 
   9   2   8       29.48       28.44      7.22 o 
  10   2   8       44.56       62.62      9.95 o 
   0   3   8      610.47      707.88     10.52 o 
   1   3   8       66.58       88.43      3.54 o 
   2   3   8      588.21      615.48      9.16 o 
   3   3   8     1924.39     2015.93     23.97 o 
   4   3   8      156.20      156.14      5.26 o 
   5   3   8     1359.89     1370.88     16.73 o 
   6   3   8      141.00      134.79      7.72 o 
   7   3   8      137.91      143.56      8.87 o 
   8   3   8        9.81       14.47      6.04 o 
   9   3   8      188.11      203.27     13.17 o 
   0   4   8      108.23      121.61      4.97 o 
   1   4   8       77.57       99.62      4.35 o 
   2   4   8      146.51      153.83      4.89 o 
   3   4   8      739.61      754.91     10.62 o 
   4   4   8      538.91      527.53     10.01 o 
   5   4   8     1573.63     1493.50     21.81 o 
   6   4   8      990.59      934.44     18.68 o 
   7   4   8       24.39       22.90      4.92 o 
   8   4   8       83.73       98.24      8.67 o 
   9   4   8       69.51       73.63      9.55 o 
   0   5   8     1491.03     1471.60     22.67 o 
   1   5   8      446.27      441.36     10.37 o 
   2   5   8      370.71      382.15      6.80 o 
   3   5   8      219.81      228.17      6.04 o 
   4   5   8      885.43      819.25     12.35 o 
   5   5   8     1534.92     1470.18     22.23 o 
   6   5   8       14.68       16.85      4.51 o 
   7   5   8       55.11       57.82      7.21 o 
   8   5   8       63.75       66.62      9.36 o 
   9   5   8      408.35      437.70     21.74 o 
   0   6   8     2482.90     2462.43     35.08 o 
   1   6   8       46.44       58.17      3.40 o 
   2   6   8       36.83       37.83      4.23 o 
   3   6   8       82.74       87.71      5.80 o 
   4   6   8      371.39      351.56     10.28 o 
   5   6   8      125.86      117.02      8.17 o 
   6   6   8      142.36      139.98      9.18 o 
   7   6   8       26.73       26.56      6.35 o 
   8   6   8        0.35       -3.75      6.10 o 
   0   7   8     2038.53     1875.52     36.39 o 
   1   7   8     1348.67     1343.98     20.73 o 
   2   7   8       50.90       60.83      4.63 o 
   3   7   8      296.35      266.66      8.87 o 
   4   7   8      295.36      262.97     10.97 o 
   5   7   8        7.39       11.94      5.11 o 
   6   7   8        2.97       -0.02      5.01 o 
   7   7   8       83.41       76.84      8.64 o 
   0   8   8     1651.20     1590.28     34.33 o 
   1   8   8      117.42      102.83      7.53 o 
   2   8   8        2.39        4.22      4.06 o 
   3   8   8       47.32       56.98      5.72 o 
   4   8   8      970.87      903.20     18.98 o 
   5   8   8      301.96      328.09     14.16 o 
   6   8   8       47.31       33.84      8.10 o 
   0   9   8      514.17      530.53     24.72 o 
   1   9   8       62.82       62.54      6.67 o 
   2   9   8       46.49       46.50      8.15 o 
   3   9   8      120.50      119.22     10.85 o 
   4   9   8       56.59       66.26      9.42 o 
   5   9   8       11.51        9.23      7.12 o 
   0  10   8      545.36      481.07     37.81 o 
   1  10   8       83.91       84.99     12.22 o 
   2  10   8       93.72      105.29     14.30 o 
   3  10   8      119.57      146.15     12.42 o 
   4  10   8      161.01      157.27     13.23 o 
   1   0   9     1128.92     1094.80     15.37 o 
   2   0   9       40.51       46.68      2.96 o 
   3   0   9     1170.75     1205.52     18.24 o 
   4   0   9       73.01       71.39      6.94 o 
   5   0   9       80.28       95.55      5.49 o 
   6   0   9      150.04      131.09     11.27 o 
   7   0   9      171.58      140.73     12.68 o 
   8   0   9      349.24      347.18     19.57 o 
   9   0   9        0.56       -0.51      7.44 o 
  10   0   9       24.28       39.17     17.60 o 
   0   1   9    14763.62    15045.34    132.16 o 
   1   1   9     1470.74     1525.30     14.09 o 
   2   1   9     1806.61     1761.34     14.78 o 
   3   1   9      276.07      259.81      4.97 o 
   4   1   9       52.72       48.15      2.58 o 
   5   1   9       43.27       38.31      3.50 o 
   6   1   9        7.96        6.85      3.01 o 
   7   1   9      458.24      421.82     16.65 o 
   8   1   9      175.97      190.54      9.97 o 
   9   1   9       25.01       22.89      6.92 o 
  10   1   9      191.68      253.92     19.89 o 
   0   2   9     1574.51     1517.12     20.64 o 
   1   2   9     7456.26     7642.07     70.60 o 
   2   2   9      416.93      484.27      8.61 o 
   3   2   9      300.47      307.19      5.92 o 
   4   2   9      115.36      119.07      4.62 o 
   5   2   9     2144.61     2072.52     22.06 o 
   6   2   9      682.98      657.51     12.32 o 
   7   2   9       64.19       58.34      5.79 o 
   8   2   9      164.31      144.23     10.53 o 
   9   2   9      274.53      291.04     19.20 o 
  10   2   9       54.07       76.82     16.35 o 
   0   3   9     1371.92     1500.89     18.51 o 
   1   3   9      684.07      748.32     10.01 o 
   2   3   9      426.35      475.73      8.41 o 
   3   3   9      708.25      755.32     12.68 o 
   4   3   9      639.07      664.32     13.99 o 
   5   3   9       69.10       71.08      4.28 o 
   6   3   9       92.50      101.74      5.59 o 
   7   3   9      455.14      431.90     12.18 o 
   8   3   9       11.90       10.55      5.22 o 
   9   3   9       66.45       89.54     10.18 o 
   0   4   9     1140.63     1186.90     19.80 o 
   1   4   9       99.85      105.94      3.95 o 
   2   4   9      609.92      593.19     12.13 o 
   3   4   9      160.66      167.81      7.03 o 
   4   4   9      613.09      581.55     12.95 o 
   5   4   9       65.45       81.73      4.98 o 
   6   4   9       57.02       60.11      5.97 o 
   7   4   9      105.49      101.37      7.11 o 
   8   4   9       56.19       54.29      7.29 o 
   9   4   9       39.26       19.16      8.40 o 
   0   5   9      927.36      953.36     16.56 o 
   1   5   9       37.90       44.08      4.89 o 
   2   5   9     1097.74     1130.30     13.02 o 
   3   5   9      333.69      343.82      7.26 o 
   4   5   9      241.16      204.55      7.30 o 
   5   5   9       39.57       42.98      4.97 o 
   6   5   9      216.86      233.36     10.70 o 
   7   5   9      225.68      238.51     11.42 o 
   8   5   9       36.84       42.62      8.17 o 
   9   5   9       28.40       44.29     10.35 o 
   0   6   9        3.46        4.07      3.09 o 
   1   6   9      561.82      564.45      9.78 o 
   2   6   9       59.99       66.69      4.89 o 
   3   6   9       34.86       48.94      4.94 o 
   4   6   9      243.46      236.94     10.99 o 
   5   6   9      265.34      247.05     10.85 o 
   6   6   9       70.92       66.63      9.52 o 
   7   6   9      260.72      245.81     13.35 o 
   8   6   9      198.67      224.81     14.11 o 
   0   7   9     1461.75     1393.14     30.08 o 
   1   7   9      675.62      640.54     13.46 o 
   2   7   9       10.59        6.22      3.53 o 
   3   7   9      582.31      553.13     12.30 o 
   4   7   9      150.56      127.20      8.51 o 
   5   7   9      106.66       96.10      8.02 o 
   6   7   9       33.63       30.01      6.33 o 
   7   7   9        5.60       18.45      7.86 o 
   0   8   9     1323.65     1251.84     29.71 o 
   1   8   9       26.24       34.43      5.80 o 
   2   8   9        2.95        6.06      4.33 o 
   3   8   9       93.67       86.50      6.53 o 
   4   8   9      173.06      153.02      8.81 o 
   5   8   9       31.96       37.07      6.64 o 
   6   8   9       46.52       52.98      7.75 o 
   0   9   9       89.79       75.51     12.20 o 
   1   9   9      130.58      120.95      8.10 o 
   2   9   9       10.99        5.93      4.72 o 
   3   9   9      329.44      355.10     13.87 o 
   4   9   9      121.80      138.50     12.01 o 
   5   9   9      158.40      142.66     12.68 o 
   0  10   9        1.82       -5.69     12.55 o 
   1  10   9      104.74      138.44     14.10 o 
   2  10   9      365.39      378.13     17.36 o 
   3  10   9       38.32       60.03      9.81 o 
   0   0  10    14481.67    14803.38    224.88 o 
   1   0  10     2155.39     2160.56     26.97 o 
   2   0  10      165.97      161.84      4.82 o 
   3   0  10     2319.31     2322.12     27.39 o 
   4   0  10       33.53       33.99      6.64 o 
   5   0  10       57.80       72.02      4.95 o 
   6   0  10      112.54      105.57     10.33 o 
   7   0  10       16.03        2.00      6.22 o 
   8   0  10      119.10      131.16     13.61 o 
   9   0  10        0.92       -1.17     15.02 o 
  10   0  10      232.74      255.35     22.23 o 
   0   1  10     1998.18     1988.19     19.87 o 
   1   1  10      931.85      966.52     11.85 o 
   2   1  10      854.42      845.50      8.98 o 
   3   1  10     1088.83     1102.99     13.33 o 
   4   1  10     1067.15     1090.57     12.06 o 
   5   1  10      261.23      256.28      6.87 o 
   6   1  10       86.64       74.74      4.84 o 
   7   1  10      271.11      294.74     18.99 o 
   8   1  10       87.48       55.12      9.47 o 
   9   1  10      111.91      107.37     10.35 o 
  10   1  10      256.41      282.60     15.91 o 
   0   2  10     1254.75     1289.17     13.92 o 
   1   2  10       16.54       15.73      2.51 o 
   2   2  10     1309.11     1341.11     18.36 o 
   3   2  10      291.66      334.46      5.47 o 
   4   2  10      552.10      542.89      9.37 o 
   5   2  10      122.27      117.59      5.70 o 
   6   2  10      155.52      152.78      6.38 o 
   7   2  10      338.12      355.94     10.83 o 
   8   2  10       89.94       86.05      8.86 o 
   9   2  10       26.35       29.71      8.99 o 
  10   2  10        2.80        5.49      7.21 o 
   0   3  10     1109.76     1130.95     17.74 o 
   1   3  10      623.82      634.75      9.10 o 
   2   3  10     1137.78     1265.54     15.98 o 
   3   3  10     1199.08     1272.58     17.50 o 
   4   3  10       46.63       50.61      4.20 o 
   5   3  10       75.54       80.63      4.32 o 
   6   3  10     3393.51     3192.06     41.50 o 
   7   3  10       28.92       27.07      4.91 o 
   8   3  10       33.57       36.45      6.90 o 
   9   3  10       85.56      106.47     10.69 o 
   0   4  10      293.94      286.65      7.54 o 
   1   4  10       15.55       18.96      2.83 o 
   2   4  10       22.50       40.97      3.15 o 
   3   4  10      193.43      171.37      5.57 o 
   4   4  10      282.67      278.43      7.43 o 
   5   4  10     1320.51     1263.96     20.67 o 
   6   4  10       50.73       49.05      5.28 o 
   7   4  10       55.84       50.87      5.92 o 
   8   4  10       55.50       59.63      7.47 o 
   9   4  10      305.75      330.18     26.49 o 
   0   5  10       57.48       57.29      4.09 o 
   1   5  10      519.25      513.97      8.16 o 
   2   5  10      144.24      141.75      4.42 o 
   3   5  10      171.23      170.40      5.69 o 
   4   5  10       26.58       23.44      3.64 o 
   5   5  10       58.69       63.29      5.50 o 
   6   5  10      194.19      197.13     10.18 o 
   7   5  10       28.84       31.40      6.20 o 
   8   5  10      211.82      204.17     18.35 o 
   9   5  10       44.59       65.58     13.06 o 
   0   6  10      426.14      431.26     18.93 o 
   1   6  10      323.51      338.81      7.51 o 
   2   6  10       43.47       53.89      4.66 o 
   3   6  10      379.37      336.08      9.26 o 
   4   6  10       19.55       16.24      4.27 o 
   5   6  10      298.31      299.25     11.77 o 
   6   6  10       13.61       12.09      5.02 o 
   7   6  10      132.27      160.88     15.43 o 
   8   6  10      245.90      279.53     15.49 o 
   0   7  10      264.73      284.89     13.04 o 
   1   7  10      557.69      539.06     12.40 o 
   2   7  10      105.26      102.78      6.16 o 
   3   7  10      317.92      313.32      9.60 o 
   4   7  10      100.04       83.08      7.80 o 
   5   7  10       20.63        6.42      5.11 o 
   6   7  10      166.01      174.80     10.52 o 
   7   7  10      167.11      166.31     11.14 o 
   0   8  10       16.29       18.83      6.42 o 
   1   8  10      206.59      198.09      9.82 o 
   2   8  10        8.84       10.39      4.38 o 
   3   8  10      396.93      384.11     11.13 o 
   4   8  10      231.78      247.12     10.71 o 
   5   8  10      164.49      155.59      9.37 o 
   6   8  10        9.17        4.10      5.64 o 
   0   9  10        0.49       -0.53      7.02 o 
   1   9  10       97.32      112.22      8.86 o 
   2   9  10       51.81       63.58      6.92 o 
   3   9  10       12.47       12.17      4.77 o 
   4   9  10      160.88      136.72     11.88 o 
   5   9  10        0.45       -8.94      5.96 o 
   0  10  10      236.82      253.52     30.43 o 
   1  10  10       50.28       65.31      9.53 o 
   2  10  10      162.44      210.62     13.97 o 
   3  10  10      169.73      178.52     13.48 o 
   1   0  11     6417.84     6492.74     72.87 o 
   2   0  11      385.60      384.08      7.54 o 
   3   0  11      569.32      571.02     10.29 o 
   4   0  11        5.50       -1.26      3.07 o 
   5   0  11      574.24      609.81     22.18 o 
   6   0  11      754.97      657.55     22.93 o 
   7   0  11        0.49        3.78      6.34 o 
   8   0  11       17.50       19.86      8.14 o 
   9   0  11       90.49       82.73     16.26 o 
  10   0  11      786.68      871.09     37.37 o 
   0   1  11     1318.55     1302.88     14.12 o 
   1   1  11     1851.23     1753.55     16.46 o 
   2   1  11     1643.27     1625.32     14.11 o 
   3   1  11      330.54      329.88      5.58 o 
   4   1  11      484.24      524.12      7.65 o 
   5   1  11       98.19       92.04      4.61 o 
   6   1  11       30.29       40.22      4.06 o 
   7   1  11     1033.15      982.85     18.37 o 
   8   1  11       22.53       22.22      5.05 o 
   9   1  11      112.88      112.37     10.43 o 
  10   1  11       33.55       43.45      8.99 o 
   0   2  11      453.77      545.19      7.17 o 
   1   2  11     1400.49     1510.04     14.86 o 
   2   2  11     2136.86     2316.33     28.03 o 
   3   2  11      335.33      299.23      5.49 o 
   4   2  11      491.24      468.37      8.69 o 
   5   2  11      449.08      459.23      9.12 o 
   6   2  11      173.65      165.96      7.55 o 
   7   2  11      136.25      126.35      8.50 o 
   8   2  11      396.01      415.82     15.86 o 
   9   2  11       96.04      118.22     10.99 o 
  10   2  11        8.09        0.73      6.84 o 
   0   3  11        1.05        6.23      3.03 o 
   1   3  11     4698.88     4911.87     44.35 o 
   2   3  11       32.47       31.57      2.83 o 
   3   3  11      280.54      294.84      7.74 o 
   4   3  11      565.47      575.84     12.38 o 
   5   3  11     1521.17     1413.21     17.34 o 
   6   3  11      746.31      687.95     16.41 o 
   7   3  11       92.91      105.79     10.36 o 
   8   3  11      527.69      506.58     16.01 o 
   9   3  11      117.65      140.02     11.81 o 
   0   4  11      680.81      665.44     17.64 o 
   1   4  11      681.01      683.53     10.40 o 
   2   4  11     1121.49     1138.67     15.32 o 
   3   4  11      430.16      451.86      8.74 o 
   4   4  11      808.18      759.78     12.74 o 
   5   4  11      506.67      499.32     10.49 o 
   6   4  11       56.20       57.06      5.88 o 
   7   4  11       17.31       12.49      4.46 o 
   8   4  11       63.38       53.26      7.24 o 
   9   4  11      249.09      240.16     16.92 o 
   0   5  11        5.75        6.23      2.49 o 
   1   5  11      209.11      216.80      5.48 o 
   2   5  11      223.44      222.60      6.11 o 
   3   5  11       40.68       43.04      3.71 o 
   4   5  11      258.64      251.02      8.64 o 
   5   5  11      632.90      579.21     15.03 o 
   6   5  11      195.15      184.23      9.87 o 
   7   5  11      242.70      244.16     14.47 o 
   8   5  11      107.89      104.92     10.54 o 
   9   5  11      144.63      164.80     13.50 o 
   0   6  11      372.55      349.09     24.25 o 
   1   6  11      320.37      297.99      7.40 o 
   2   6  11      717.02      702.83     16.88 o 
   3   6  11       61.27       55.70      5.00 o 
   4   6  11      218.28      199.39      8.36 o 
   5   6  11      456.67      448.82     13.77 o 
   6   6  11       20.43       19.63      5.56 o 
   7   6  11      117.70      113.95     14.01 o 
   8   6  11      135.78      164.78     12.97 o 
   0   7  11       77.75       68.57      7.84 o 
   1   7  11     1346.19     1316.30     23.36 o 
   2   7  11      236.84      224.53      8.32 o 
   3   7  11      139.19      125.18      6.83 o 
   4   7  11      237.49      247.57     10.63 o 
   5   7  11      129.61      117.03      8.74 o 
   6   7  11       99.73      102.73      9.14 o 
   7   7  11        0.28        0.60      5.61 o 
   0   8  11       11.26        6.00      7.56 o 
   1   8  11      516.89      489.54     14.25 o 
   2   8  11       30.18       38.63      5.71 o 
   3   8  11      281.98      298.15     10.20 o 
   4   8  11      492.93      515.57     14.59 o 
   5   8  11       13.11       11.93      5.15 o 
   6   8  11      121.00      128.41     10.30 o 
   0   9  11        2.51        4.50      7.70 o 
   1   9  11       18.34       21.12      6.81 o 
   2   9  11       97.06      112.20      8.19 o 
   3   9  11      156.21      177.55      8.89 o 
   4   9  11      120.61      132.21     10.26 o 
   5   9  11       29.09       30.17      8.34 o 
   0  10  11       64.68       81.56     13.59 o 
   1  10  11      107.99      113.24     11.08 o 
   2  10  11       44.53       35.49      8.69 o 
   3  10  11       71.89       62.25     12.01 o 
   0   0  12      852.66      883.04     18.62 o 
   1   0  12       60.15       82.52      3.62 o 
   2   0  12       84.87       72.93      3.62 o 
   3   0  12      386.33      373.99     11.42 o 
   4   0  12        6.68        6.03      2.56 o 
   5   0  12      282.13      275.56     23.02 o 
   6   0  12        9.70        4.38      4.00 o 
   7   0  12       25.50       23.20     10.30 o 
   8   0  12      235.54      224.52     16.58 o 
   9   0  12      124.79      131.46     26.65 o 
  10   0  12      161.78      166.07     19.25 o 
   0   1  12        0.36        2.31      2.03 o 
   1   1  12     2668.71     2671.74     22.12 o 
   2   1  12      724.02      708.84      7.81 o 
   3   1  12      174.43      155.97      3.96 o 
   4   1  12      615.23      624.04      8.55 o 
   5   1  12      189.94      186.66      6.15 o 
   6   1  12     1702.82     1570.21     20.65 o 
   7   1  12     1452.06     1357.11     22.34 o 
   8   1  12       22.75       30.12      6.56 o 
   9   1  12       88.10       91.28      9.97 o 
  10   1  12      233.09      287.60     21.78 o 
   0   2  12     5574.82     5659.92     52.24 o 
   1   2  12     9236.01     9845.99     73.04 o 
   2   2  12      468.30      462.28      8.69 o 
   3   2  12      110.27      106.59      3.34 o 
   4   2  12      165.07      156.83      4.30 o 
   5   2  12      187.65      175.43      6.06 o 
   6   2  12      717.30      685.65     11.62 o 
   7   2  12      207.77      202.18     10.08 o 
   8   2  12      132.98      124.22     10.18 o 
   9   2  12       46.74       62.28      8.97 o 
   0   3  12     2785.64     2972.99     38.99 o 
   1   3  12     1557.30     1622.93     17.69 o 
   2   3  12      321.59      333.90     10.61 o 
   3   3  12      411.94      442.02      9.55 o 
   4   3  12      171.22      184.88      5.62 o 
   5   3  12      334.50      313.78      7.92 o 
   6   3  12      817.02      743.82     17.20 o 
   7   3  12       71.10       72.87      6.44 o 
   8   3  12       17.67       33.89      6.48 o 
   9   3  12      144.20      125.61     11.50 o 
   0   4  12     3632.28     3687.59     47.03 o 
   1   4  12      180.11      195.72      5.45 o 
   2   4  12     2574.17     2636.90     24.83 o 
   3   4  12      212.55      214.68      6.23 o 
   4   4  12      210.14      210.53      7.05 o 
   5   4  12      966.73      918.15     14.81 o 
   6   4  12      118.12      132.49      7.35 o 
   7   4  12        1.54        4.25      4.05 o 
   8   4  12       12.53        9.65      6.18 o 
   9   4  12      174.86      177.15     13.26 o 
   0   5  12      892.39      918.45     24.32 o 
   1   5  12      391.87      418.98      8.59 o 
   2   5  12       60.08       61.42      4.03 o 
   3   5  12       22.64       16.22      3.71 o 
   4   5  12       48.42       45.44      4.94 o 
   5   5  12      642.15      617.44     15.67 o 
   6   5  12       58.23       50.91      6.67 o 
   7   5  12       57.74       61.74      7.41 o 
   8   5  12        0.23       -5.18      5.83 o 
   0   6  12      285.27      277.98     12.09 o 
   1   6  12      441.62      459.68     10.30 o 
   2   6  12      329.41      307.64     10.68 o 
   3   6  12      518.29      473.38     11.11 o 
   4   6  12       46.58       39.55      5.16 o 
   5   6  12      180.11      174.80      9.59 o 
   6   6  12      201.73      215.77     11.08 o 
   7   6  12       23.47       22.63      6.17 o 
   8   6  12      228.48      267.85     15.43 o 
   0   7  12     1976.33     1840.06     40.93 o 
   1   7  12      575.10      548.57     14.29 o 
   2   7  12       84.92       75.03      5.79 o 
   3   7  12      730.88      728.48     14.63 o 
   4   7  12      487.71      447.61     15.83 o 
   5   7  12      145.11      139.17      9.29 o 
   6   7  12       33.27       36.14      6.94 o 
   7   7  12       72.95       75.27     10.27 o 
   0   8  12      972.13      902.20     76.16 o 
   1   8  12      509.94      529.46     15.66 o 
   2   8  12       72.53       74.14      6.11 o 
   3   8  12       29.19       33.73      5.32 o 
   4   8  12      237.03      258.05     11.03 o 
   5   8  12      172.00      190.51     10.22 o 
   6   8  12      120.00      119.18     10.16 o 
   0   9  12       11.68       20.61      9.40 o 
   1   9  12       52.03       54.60      8.18 o 
   2   9  12       18.47       21.45      5.99 o 
   3   9  12       58.13       62.37      6.40 o 
   4   9  12       90.54      100.53      9.48 o 
   5   9  12       47.91       44.89      9.31 o 
   0  10  12       42.62       42.15     11.40 o 
   1  10  12       86.08       85.00     10.53 o 
   2  10  12       97.78      110.88     11.56 o 
   3  10  12      190.38      223.95     17.47 o 
   1   0  13     6127.72     6291.99     64.10 o 
   2   0  13      485.34      498.34     10.07 o 
   3   0  13       61.09       59.46      3.80 o 
   4   0  13      161.05      160.93      6.05 o 
   5   0  13       21.68       20.29      3.52 o 
   6   0  13       29.39       36.69      9.02 o 
   7   0  13     1307.67     1039.54    153.77 o 
   8   0  13      226.22      206.44     13.58 o 
   9   0  13      146.23      154.52     17.45 o 
  10   0  13      178.12      199.75     24.44 o 
   0   1  13     2285.33     2388.13     24.07 o 
   1   1  13      472.30      451.54      6.11 o 
   2   1  13      514.26      567.90      8.33 o 
   3   1  13      460.17      493.58      7.58 o 
   4   1  13      327.66      338.01      6.16 o 
   5   1  13      271.86      268.52      6.85 o 
   6   1  13      235.82      230.13      7.67 o 
   7   1  13      552.14      490.00     15.44 o 
   8   1  13       42.12       47.26      7.50 o 
   9   1  13       44.93       49.95      8.40 o 
  10   1  13       84.05      112.71     12.28 o 
   0   2  13      687.09      709.55      9.05 o 
   1   2  13      947.96      934.55      9.95 o 
   2   2  13     4343.49     4714.95     46.71 o 
   3   2  13      146.06      145.18      3.95 o 
   4   2  13       79.52       87.77      5.04 o 
   5   2  13       84.83       81.54      4.34 o 
   6   2  13      717.90      690.99     11.73 o 
   7   2  13      216.03      201.48     10.09 o 
   8   2  13       19.01       16.18      5.58 o 
   9   2  13      496.26      519.50     19.14 o 
   0   3  13        1.24        0.53      2.73 o 
   1   3  13     3079.32     3223.67     31.02 o 
   2   3  13      410.31      452.22     10.26 o 
   3   3  13       38.05       36.43      3.76 o 
   4   3  13      258.79      260.74      6.48 o 
   5   3  13     3163.28     3053.10     32.53 o 
   6   3  13       80.94       73.31      5.98 o 
   7   3  13      143.56      137.76      9.13 o 
   8   3  13       25.59       28.27      6.29 o 
   9   3  13      355.79      394.12     17.50 o 
   0   4  13     1469.66     1481.20     23.25 o 
   1   4  13      355.03      335.73      6.97 o 
   2   4  13      482.34      507.67      8.68 o 
   3   4  13      262.64      262.82      7.32 o 
   4   4  13       43.07       43.01      4.26 o 
   5   4  13       15.42       18.25      3.64 o 
   6   4  13      649.35      584.99     18.08 o 
   7   4  13      104.83      104.16     11.23 o 
   8   4  13       22.16       26.23      7.01 o 
   9   4  13      263.82      299.19     16.27 o 
   0   5  13      466.75      494.91     20.01 o 
   1   5  13      962.77      956.51     13.84 o 
   2   5  13      418.49      417.59     10.59 o 
   3   5  13      303.43      281.14     10.65 o 
   4   5  13      311.06      329.51      9.87 o 
   5   5  13      131.23      137.71      8.44 o 
   6   5  13      280.58      242.47     10.99 o 
   7   5  13       25.83       25.12      6.10 o 
   8   5  13       71.19       84.04     10.30 o 
   0   6  13     8354.35     7947.50    111.11 o 
   1   6  13      216.59      219.86      7.43 o 
   2   6  13      656.57      649.34     13.69 o 
   3   6  13       18.23       17.72      3.92 o 
   4   6  13      751.31      670.55     14.68 o 
   5   6  13       10.17       14.09      5.11 o 
   6   6  13        3.48        9.03      5.23 o 
   7   6  13       72.51       73.79      8.43 o 
   8   6  13       52.69       44.36      9.17 o 
   0   7  13     1880.95     1794.88     35.82 o 
   1   7  13      159.94      144.21      8.74 o 
   2   7  13      142.16      144.18      7.72 o 
   3   7  13       67.00       80.13      8.56 o 
   4   7  13      253.69      240.83     10.61 o 
   5   7  13      103.80      130.21      9.28 o 
   6   7  13       77.72       85.78     10.11 o 
   7   7  13       47.64       54.00      8.05 o 
   0   8  13      209.94      224.80     17.06 o 
   1   8  13       50.50       58.41      6.70 o 
   2   8  13        1.67       -2.21      3.64 o 
   3   8  13       21.65       22.42      4.89 o 
   4   8  13        5.34        5.67      4.68 o 
   5   8  13      153.63      161.75     12.86 o 
   6   8  13       67.64       60.17      8.33 o 
   0   9  13       45.81       58.07     17.64 o 
   1   9  13      216.84      237.99     13.15 o 
   2   9  13      220.55      230.78     12.30 o 
   3   9  13      161.76      165.03      8.92 o 
   4   9  13        9.82        8.31      5.35 o 
   5   9  13       76.98       87.43      8.76 o 
   0  10  13       40.85       32.32     10.95 o 
   1  10  13      323.07      318.85     14.29 o 
   2  10  13      290.40      365.79     17.79 o 
   3  10  13       43.43       49.13     11.23 o 
   0   0  14     1682.34     1796.71     43.08 o 
   1   0  14        0.00       -0.38      2.17 o 
   2   0  14     1514.03     1525.58     21.83 o 
   3   0  14      350.11      366.53      8.26 o 
   4   0  14      840.16      842.31     14.30 o 
   5   0  14      146.55      128.05      6.03 o 
   6   0  14       66.07       75.45      7.00 o 
   7   0  14      297.34      305.86     19.12 o 
   8   0  14       42.72       58.84     14.89 o 
   9   0  14       47.91       48.17     12.51 o 
  10   0  14      100.07      117.58     17.34 o 
   0   1  14     2863.06     3038.28     29.95 o 
   1   1  14     1202.52     1269.00     12.45 o 
   2   1  14        1.24        5.21      1.58 o 
   3   1  14       70.93       70.61      3.73 o 
   4   1  14       84.53       74.29      3.34 o 
   5   1  14      290.40      299.98      7.25 o 
   6   1  14      852.49      809.17     13.77 o 
   7   1  14      142.34      147.08      7.80 o 
   8   1  14      122.33      117.52      9.94 o 
   9   1  14        7.61        2.97      6.13 o 
   0   2  14     1544.92     1466.86     16.09 o 
   1   2  14     7228.72     7663.78     58.00 o 
   2   2  14      457.08      509.03      9.43 o 
   3   2  14      352.76      379.52      6.09 o 
   4   2  14      554.87      560.71      8.15 o 
   5   2  14     1012.00      969.00     14.20 o 
   6   2  14       19.98       20.99      3.49 o 
   7   2  14      282.40      243.96     11.02 o 
   8   2  14      156.45      162.76     12.78 o 
   9   2  14       13.98       21.48      7.32 o 
   0   3  14      298.95      269.67      7.82 o 
   1   3  14     2992.48     3187.51     28.39 o 
   2   3  14     1792.73     1827.53     24.76 o 
   3   3  14       93.63      104.69      5.30 o 
   4   3  14       19.12       19.52      3.43 o 
   5   3  14      403.14      403.32     10.45 o 
   6   3  14      165.59      145.45      9.05 o 
   7   3  14      124.46      117.00      8.57 o 
   8   3  14       27.06       25.18      7.75 o 
   9   3  14      141.64      191.14     13.24 o 
   0   4  14      234.21      247.97      8.32 o 
   1   4  14      707.32      735.19     10.95 o 
   2   4  14       81.30       92.27      5.24 o 
   3   4  14       99.95       98.15      4.55 o 
   4   4  14      381.99      336.14      8.26 o 
   5   4  14        2.71       -0.18      4.30 o 
   6   4  14      418.15      398.37     12.96 o 
   7   4  14       62.53       51.33      6.85 o 
   8   4  14      197.74      178.02     12.49 o 
   9   4  14       10.35       16.23      7.66 o 
   0   5  14        4.46        6.41      4.10 o 
   1   5  14      139.29      126.87      5.18 o 
   2   5  14      237.96      258.67      8.25 o 
   3   5  14      100.03      114.45      6.30 o 
   4   5  14      374.97      331.16     10.08 o 
   5   5  14       84.90       89.59     10.12 o 
   6   5  14      199.71      182.80     10.64 o 
   7   5  14       98.61      109.91      8.98 o 
   8   5  14       77.10       79.88      9.94 o 
   0   6  14      556.39      534.01     16.48 o 
   1   6  14      447.16      439.89     11.04 o 
   2   6  14       88.29       92.66      6.12 o 
   3   6  14      342.36      344.55      9.69 o 
   4   6  14      836.92      778.67     16.03 o 
   5   6  14      701.74      662.65     17.20 o 
   6   6  14       36.39       44.80      6.86 o 
   7   6  14      150.52      141.32     10.32 o 
   8   6  14       62.08       59.95     11.29 o 
   0   7  14        2.28        1.60      9.48 o 
   1   7  14       88.95       86.37      7.02 o 
   2   7  14       14.11       16.04      4.42 o 
   3   7  14      236.43      215.93      8.66 o 
   4   7  14      266.26      260.04     10.87 o 
   5   7  14       13.40       19.25      5.60 o 
   6   7  14       41.51       25.74      6.57 o 
   7   7  14       22.17       20.84      6.75 o 
   0   8  14       48.42       30.18      9.20 o 
   1   8  14      309.76      295.38     13.68 o 
   2   8  14       62.27       70.11      6.22 o 
   3   8  14       31.27       31.92      5.33 o 
   4   8  14      281.20      284.57     12.40 o 
   5   8  14      112.05      115.28     14.28 o 
   6   8  14      224.92      228.88     11.65 o 
   0   9  14       10.41       22.29      9.38 o 
   1   9  14      172.49      169.09     11.75 o 
   2   9  14       76.79       91.25      8.84 o 
   3   9  14       41.38       37.11      5.88 o 
   4   9  14      151.73      169.62     15.76 o 
   5   9  14      143.18      148.48     10.10 o 
   0  10  14        7.43        6.14      9.28 o 
   1  10  14       95.79      119.04     10.14 o 
   2  10  14      217.11      204.26     12.41 o 
   3  10  14       23.73       52.25     16.45 o 
   1   0  15      187.82      212.07      5.84 o 
   2   0  15      234.06      211.25     10.33 o 
   3   0  15      128.07      147.07      6.03 o 
   4   0  15      528.19      514.75     10.84 o 
   5   0  15      336.68      318.76      9.02 o 
   6   0  15      427.51      370.82     12.92 o 
   7   0  15      425.96      380.85     15.80 o 
   8   0  15       17.00        3.98      4.73 o 
   9   0  15      334.16      363.20     24.21 o 
   0   1  15       24.67       52.61      7.70 o 
   1   1  15      113.43      105.99      3.23 o 
   2   1  15     2826.91     3003.23     24.06 o 
   3   1  15      400.36      378.63      6.76 o 
   4   1  15      131.04      126.96      3.99 o 
   5   1  15      137.28      150.72      5.52 o 
   6   1  15      154.74      156.83      7.26 o 
   7   1  15      494.49      451.95     12.28 o 
   8   1  15      171.50      185.37     14.04 o 
   9   1  15       75.64       86.50      9.07 o 
   0   2  15     1733.28     1956.89     20.68 o 
   1   2  15      896.06      974.80     10.42 o 
   2   2  15     2353.51     2592.41     26.24 o 
   3   2  15      732.40      712.16      8.97 o 
   4   2  15       98.90       95.98      3.69 o 
   5   2  15     1425.58     1404.76     20.52 o 
   6   2  15      208.11      207.50      7.56 o 
   7   2  15      689.00      646.97     19.38 o 
   8   2  15      123.63      122.14      9.44 o 
   9   2  15      111.20      143.04     11.82 o 
   0   3  15      226.10      219.88      8.23 o 
   1   3  15     1226.86     1329.17     15.83 o 
   2   3  15      702.24      777.57     13.17 o 
   3   3  15       83.19       78.08      5.60 o 
   4   3  15      382.15      381.52     11.51 o 
   5   3  15     1054.55     1017.75     17.36 o 
   6   3  15      561.42      529.91     14.69 o 
   7   3  15      120.08      125.91      8.88 o 
   8   3  15       83.17       92.04      8.62 o 
   9   3  15      243.91      253.29     14.92 o 
   0   4  15      536.71      544.25     14.61 o 
   1   4  15     2161.49     2168.72     23.46 o 
   2   4  15      831.17      840.45     14.43 o 
   3   4  15       56.63       57.31      3.87 o 
   4   4  15       55.25       59.79      4.42 o 
   5   4  15      649.18      647.54     13.90 o 
   6   4  15      203.48      201.21      9.93 o 
   7   4  15      155.31      131.45     17.39 o 
   8   4  15       61.24       71.47      9.23 o 
   9   4  15      100.25      125.53     12.30 o 
   0   5  15     3186.68     3103.99     49.28 o 
   1   5  15      481.57      468.38     12.11 o 
   2   5  15      743.07      696.26     13.66 o 
   3   5  15      213.92      201.65      9.84 o 
   4   5  15      307.24      274.70      9.41 o 
   5   5  15      639.92      592.69     13.78 o 
   6   5  15      101.97      112.33      8.51 o 
   7   5  15       40.32       24.22      7.19 o 
   8   5  15      181.58      192.47     13.54 o 
   0   6  15      157.79      172.20      9.99 o 
   1   6  15      733.35      702.65     14.25 o 
   2   6  15      125.61      125.09      6.94 o 
   3   6  15      195.90      197.60      7.84 o 
   4   6  15       87.18      103.37      9.62 o 
   5   6  15       68.18       79.47      7.58 o 
   6   6  15       10.77        1.52      6.24 o 
   7   6  15       37.15       29.74      6.82 o 
   8   6  15       33.15       30.51      9.04 o 
   0   7  15      594.92      595.89     24.66 o 
   1   7  15      215.93      217.32      9.79 o 
   2   7  15      894.12      844.49     16.93 o 
   3   7  15       75.82       72.74      8.31 o 
   4   7  15       91.79       85.52      8.53 o 
   5   7  15      151.30      178.33     10.54 o 
   6   7  15        9.57        3.93      6.40 o 
   7   7  15        9.98        6.92      6.16 o 
   0   8  15      149.28      148.93     14.83 o 
   1   8  15        2.62        4.68      5.20 o 
   2   8  15      274.13      278.81     10.06 o 
   3   8  15      129.60      124.12      9.11 o 
   4   8  15      114.36      113.26      8.40 o 
   5   8  15       98.34       94.28      8.32 o 
   6   8  15      563.16      568.57     16.92 o 
   0   9  15      233.97      241.13     20.27 o 
   1   9  15      375.41      355.17     16.29 o 
   2   9  15      134.78      128.15      9.81 o 
   3   9  15        7.85        2.86      4.98 o 
   4   9  15       60.99       62.87      7.48 o 
   5   9  15      183.62      176.61     12.98 o 
   0  10  15        0.80      -12.64     11.09 o 
   1  10  15       79.50       82.38     10.91 o 
   2  10  15       45.86       55.94      8.48 o 
   3  10  15       66.01       85.03     12.99 o 
   0   0  16     4743.70     4826.91     65.57 o 
   1   0  16     7079.46     7385.17     75.34 o 
   2   0  16       62.88       60.52      5.26 o 
   3   0  16      145.03      146.30      6.23 o 
   4   0  16       55.93       57.79      4.35 o 
   5   0  16      240.54      221.10      9.80 o 
   6   0  16     1101.36      996.94     21.73 o 
   7   0  16       20.07        9.12      5.65 o 
   8   0  16        0.22       -1.06      7.99 o 
   9   0  16        9.47       25.41     10.74 o 
   0   1  16      857.18      948.32     13.52 o 
   1   1  16     5253.64     5551.28     43.34 o 
   2   1  16      129.53      141.95      5.86 o 
   3   1  16      995.75      977.35     12.49 o 
   4   1  16       81.78       87.57      3.76 o 
   5   1  16       93.00      105.41      4.62 o 
   6   1  16       77.88       85.97      5.94 o 
   7   1  16      120.65      121.75      8.45 o 
   8   1  16      283.43      295.58     12.56 o 
   9   1  16      201.45      208.24     13.95 o 
   0   2  16     8470.86     8872.93     80.59 o 
   1   2  16     1287.01     1370.33     13.52 o 
   2   2  16       81.05       86.62      3.97 o 
   3   2  16       26.22       24.44      2.09 o 
   4   2  16      971.09      968.00     11.81 o 
   5   2  16      105.60      116.88      5.02 o 
   6   2  16     2368.87     2264.52     29.92 o 
   7   2  16      318.18      298.30     14.19 o 
   8   2  16       81.10       74.98      9.01 o 
   9   2  16       70.83       73.46      9.69 o 
   0   3  16       40.26       50.52     10.15 o 
   1   3  16     2795.34     2983.57     31.92 o 
   2   3  16       23.83       25.61      3.52 o 
   3   3  16      509.00      497.20     10.63 o 
   4   3  16      194.88      202.87      6.33 o 
   5   3  16       14.33       14.34      3.99 o 
   6   3  16      289.18      282.41     12.73 o 
   7   3  16      200.64      184.42     10.34 o 
   8   3  16       62.13       60.62      7.73 o 
   9   3  16      285.99      306.40     14.49 o 
   0   4  16      224.19      241.65      8.26 o 
   1   4  16      520.13      498.78     10.03 o 
   2   4  16      492.46      469.98     10.57 o 
   3   4  16      126.77      146.25      5.33 o 
   4   4  16      131.49      125.67      6.57 o 
   5   4  16      118.34      105.90      7.12 o 
   6   4  16       29.32       23.44      5.38 o 
   7   4  16        9.04        7.42      4.61 o 
   8   4  16      102.70       96.44     10.33 o 
   9   4  16       14.76       19.41      7.74 o 
   0   5  16        8.65       16.04      5.49 o 
   1   5  16      528.43      512.94      9.74 o 
   2   5  16       79.48       95.15      5.93 o 
   3   5  16      120.98      112.79      6.13 o 
   4   5  16      472.79      422.83     11.40 o 
   5   5  16      113.57      115.66      7.25 o 
   6   5  16      270.73      266.20     12.47 o 
   7   5  16      120.32      119.76      9.53 o 
   8   5  16       10.65        9.10     10.15 o 
   0   6  16     2098.25     1901.31     35.79 o 
   1   6  16      749.61      721.83     14.61 o 
   2   6  16      175.81      165.93      7.70 o 
   3   6  16      212.84      202.61      8.04 o 
   4   6  16      298.02      266.20      9.41 o 
   5   6  16      573.23      484.56     15.59 o 
   6   6  16      133.59      111.95     12.16 o 
   7   6  16        6.14       10.31      5.89 o 
   8   6  16       51.66       50.89      9.89 o 
   0   7  16       11.60       18.30      8.11 o 
   1   7  16      417.61      383.72     12.38 o 
   2   7  16       89.31      105.30      7.02 o 
   3   7  16      179.05      177.83      8.15 o 
   4   7  16       38.38       43.60      5.46 o 
   5   7  16      146.48      142.08      9.06 o 
   6   7  16       98.44       99.87      9.05 o 
   7   7  16       29.72       46.83      8.35 o 
   0   8  16      339.10      339.43     24.82 o 
   1   8  16      162.45      162.58     11.09 o 
   2   8  16       33.04       33.41      5.79 o 
   3   8  16       46.61       45.96      5.83 o 
   4   8  16       88.37       82.31      7.83 o 
   5   8  16        1.05        1.35      4.92 o 
   6   8  16       16.35       11.52      5.89 o 
   0   9  16      126.53      140.62     31.01 o 
   1   9  16      292.30      285.82     14.62 o 
   2   9  16       55.58       56.55      7.79 o 
   3   9  16      207.08      224.71     11.20 o 
   4   9  16        4.02        0.80      5.21 o 
   5   9  16      174.51      197.72     11.41 o 
   0  10  16       23.36       17.47     10.58 o 
   1  10  16       78.93       84.94     13.14 o 
   2  10  16      162.79      186.79     13.87 o 
   1   0  17      278.86      337.73     14.78 o 
   2   0  17      887.61      932.19     16.44 o 
   3   0  17     1137.22     1014.31     22.17 o 
   4   0  17      148.46      169.12      6.81 o 
   5   0  17       12.06        9.50      3.41 o 
   6   0  17       49.38       59.63      6.67 o 
   7   0  17      385.69      344.40     17.41 o 
   8   0  17      113.51       92.64     13.76 o 
   9   0  17      176.07      200.75     27.47 o 
   0   1  17        5.80       17.08      2.55 o 
   1   1  17      513.36      614.07      9.29 o 
   2   1  17      451.09      530.06      7.83 o 
   3   1  17       77.94       82.99      3.24 o 
   4   1  17      752.75      767.40     13.82 o 
   5   1  17     1300.83     1232.73     16.26 o 
   6   1  17       10.64       20.39      3.85 o 
   7   1  17      547.56      523.34     19.63 o 
   8   1  17       89.09       79.32      8.07 o 
   9   1  17       44.69       59.53      9.43 o 
   0   2  17      569.07      613.27     17.43 o 
   1   2  17     4532.97     4805.53     38.33 o 
   2   2  17      329.04      298.04      6.31 o 
   3   2  17      439.45      458.20      7.68 o 
   4   2  17      254.56      257.04      6.69 o 
   5   2  17     1876.60     1769.70     23.17 o 
   6   2  17       56.22       60.77      5.08 o 
   7   2  17      224.44      198.61     10.32 o 
   8   2  17        3.15        8.30      5.30 o 
   9   2  17       11.37       13.73      7.04 o 
   0   3  17       88.59       91.69      5.25 o 
   1   3  17       63.79       68.18      3.78 o 
   2   3  17     1351.89     1297.82     16.56 o 
   3   3  17      424.67      441.16     10.18 o 
   4   3  17     1049.04     1049.92     16.52 o 
   5   3  17      313.04      316.86      9.68 o 
   6   3  17      322.53      324.84     13.56 o 
   7   3  17       26.67       24.93      5.86 o 
   8   3  17      443.25      452.31     15.71 o 
   9   3  17        3.74       15.90      6.42 o 
   0   4  17      320.83      332.28      9.65 o 
   1   4  17       14.68       16.20      2.06 o 
   2   4  17      284.78      306.55      8.75 o 
   3   4  17      500.63      493.26     11.30 o 
   4   4  17       81.80       70.96      5.87 o 
   5   4  17     1284.28     1235.23     20.45 o 
   6   4  17      107.19      109.56      8.15 o 
   7   4  17       84.27       64.58      7.09 o 
   8   4  17       55.18       70.01      9.47 o 
   9   4  17        0.00        5.93      7.19 o 
   0   5  17     4583.15     4443.89     66.46 o 
   1   5  17       43.30       51.78      4.82 o 
   2   5  17      563.45      604.01     14.84 o 
   3   5  17       68.35       75.17      5.47 o 
   4   5  17      861.18      761.98     15.57 o 
   5   5  17       75.89       72.68      6.43 o 
   6   5  17      193.45      204.75     12.25 o 
   7   5  17        5.72        3.93      5.14 o 
   8   5  17       31.61       30.89      8.24 o 
   0   6  17       11.35       11.57      7.55 o 
   1   6  17     1778.67     1737.44     24.98 o 
   2   6  17      561.62      528.79     12.71 o 
   3   6  17      257.98      241.12      9.29 o 
   4   6  17       13.74       16.76      4.36 o 
   5   6  17       93.96       86.18      7.93 o 
   6   6  17       83.83       89.26      8.52 o 
   7   6  17       28.01       19.24      6.53 o 
   8   6  17       31.16       27.99      8.16 o 
   0   7  17      159.04      174.79     15.15 o 
   1   7  17      110.00      115.02     10.86 o 
   2   7  17      180.81      198.96      8.94 o 
   3   7  17        5.54       14.25      4.32 o 
   4   7  17      120.87      118.49      7.40 o 
   5   7  17      346.70      328.43     12.56 o 
   6   7  17      116.54      108.46      9.50 o 
   7   7  17      195.08      181.65     12.11 o 
   0   8  17        6.36        5.80      8.13 o 
   1   8  17      130.43      119.51     10.02 o 
   2   8  17      109.11      120.32      9.05 o 
   3   8  17       87.30       93.02      7.11 o 
   4   8  17      215.63      232.16     10.84 o 
   5   8  17       11.78        7.85      5.45 o 
   6   8  17       15.39       11.42      6.11 o 
   0   9  17      230.01      222.53     18.76 o 
   1   9  17       52.22       56.44      8.73 o 
   2   9  17      144.53      125.20     10.03 o 
   3   9  17      320.96      317.91     12.92 o 
   4   9  17       35.76       29.67      7.16 o 
   0  10  17      138.53      147.16     17.79 o 
   1  10  17        0.27        5.05      6.55 o 
   2  10  17      136.49      160.09     11.84 o 
   0   0  18      316.56      373.45     12.12 o 
   1   0  18      812.73      817.50     18.35 o 
   2   0  18      370.48      331.84     12.75 o 
   3   0  18      933.13     1006.48     19.12 o 
   4   0  18        8.20       11.60      3.09 o 
   5   0  18      257.27      253.30      8.42 o 
   6   0  18      393.67      377.83     13.07 o 
   7   0  18     1115.92     1099.08     24.68 o 
   8   0  18      274.81      305.32     37.25 o 
   9   0  18       22.28       55.14     13.40 o 
   0   1  18        8.17       12.51      3.87 o 
   1   1  18     1974.43     2065.30     19.00 o 
   2   1  18      220.38      218.98      4.81 o 
   3   1  18      664.87      688.71      8.89 o 
   4   1  18      101.83      110.06      4.79 o 
   5   1  18      501.35      489.80      9.60 o 
   6   1  18      649.55      630.42     12.98 o 
   7   1  18       22.89       23.34      4.94 o 
   8   1  18      324.33      333.48     16.96 o 
   9   1  18       37.53       48.89      9.10 o 
   0   2  18      170.24      163.39      4.79 o 
   1   2  18       81.45       68.88      3.43 o 
   2   2  18      192.28      201.60      5.41 o 
   3   2  18      192.36      191.76      5.17 o 
   4   2  18       74.67       75.16      3.25 o 
   5   2  18      676.93      665.81     12.63 o 
   6   2  18       59.61       63.38      5.28 o 
   7   2  18      197.43      199.39     11.39 o 
   8   2  18       72.12       92.28      8.77 o 
   9   2  18       72.86       71.34      8.83 o 
   0   3  18     1961.46     2018.02     28.99 o 
   1   3  18       64.62       78.22      3.84 o 
   2   3  18      304.84      310.20      6.32 o 
   3   3  18      745.23      729.77     13.45 o 
   4   3  18     1345.12     1289.20     19.72 o 
   5   3  18      825.92      811.58     15.59 o 
   6   3  18      432.99      409.33     12.86 o 
   7   3  18      173.26      165.11     11.11 o 
   8   3  18        4.87        7.90      5.53 o 
   9   3  18      121.23      130.25     10.98 o 
   0   4  18        0.53       -2.00      2.94 o 
   1   4  18      508.20      527.25      7.88 o 
   2   4  18      115.99      114.15      6.86 o 
   3   4  18      158.65      172.41      6.74 o 
   4   4  18      152.90      144.60      7.24 o 
   5   4  18      290.25      298.77     14.15 o 
   6   4  18      235.65      234.15     10.85 o 
   7   4  18       82.23       71.94     12.42 o 
   8   4  18      204.60      226.83     14.10 o 
   0   5  18       69.47       89.02      7.09 o 
   1   5  18      728.18      703.10     13.73 o 
   2   5  18      652.67      585.44     12.79 o 
   3   5  18       33.39       33.91      4.39 o 
   4   5  18      214.56      221.91      8.97 o 
   5   5  18      203.15      174.70      8.56 o 
   6   5  18       14.37        7.10      5.05 o 
   7   5  18       46.80       48.99      7.33 o 
   8   5  18       26.41       36.40      8.43 o 
   0   6  18       68.21       60.50     10.22 o 
   1   6  18      898.63      860.33     16.24 o 
   2   6  18       48.16       49.40      5.41 o 
   3   6  18      395.76      356.10     10.16 o 
   4   6  18      259.62      244.22     10.14 o 
   5   6  18       12.74       11.98      5.19 o 
   6   6  18      218.76      209.65     13.71 o 
   7   6  18       13.91       15.36      6.18 o 
   0   7  18      153.99      148.72     14.56 o 
   1   7  18      679.39      629.27     18.64 o 
   2   7  18      407.89      387.66     11.69 o 
   3   7  18      761.79      686.26     14.85 o 
   4   7  18       44.21       42.87      5.66 o 
   5   7  18       47.82       59.34      7.09 o 
   6   7  18      257.56      246.34     18.62 o 
   7   7  18       39.02       35.11      7.92 o 
   0   8  18       48.31       49.53     10.99 o 
   1   8  18       66.47       51.73      7.99 o 
   2   8  18      106.34      101.02      8.66 o 
   3   8  18      105.77      124.07      8.45 o 
   4   8  18      332.86      335.31     12.89 o 
   5   8  18      221.51      241.93     11.85 o 
   6   8  18      117.41      118.51     11.14 o 
   0   9  18      136.65      147.09     20.13 o 
   1   9  18       11.40        8.58      6.13 o 
   2   9  18        6.87       10.90      6.05 o 
   3   9  18        9.93       19.28      6.52 o 
   4   9  18       52.82       51.57     10.60 o 
   0  10  18        0.02        1.80      9.17 o 
   1  10  18      163.42      160.09     12.90 o 
   2  10  18      139.33      156.29     11.70 o 
   1   0  19     1043.18     1075.20     17.88 o 
   2   0  19     1082.59     1128.15     17.12 o 
   3   0  19        2.84        2.10      2.57 o 
   4   0  19     1350.23     1431.37     21.27 o 
   5   0  19     1170.39     1098.42     20.79 o 
   6   0  19      115.83      116.26      9.24 o 
   7   0  19      422.24      406.43     18.15 o 
   8   0  19       34.18       36.46     10.92 o 
   9   0  19      595.86      656.98     31.80 o 
   0   1  19     3591.33     3754.59     41.38 o 
   1   1  19     2909.76     3062.53     26.33 o 
   2   1  19      536.78      512.25      7.11 o 
   3   1  19      323.43      328.95      5.67 o 
   4   1  19      132.08      139.53      4.21 o 
   5   1  19     1757.44     1688.16     20.21 o 
   6   1  19      848.91      849.51     15.66 o 
   7   1  19       84.81       81.21      7.96 o 
   8   1  19        9.34       11.79      5.69 o 
   9   1  19       27.52       39.56     11.74 o 
   0   2  19      875.78      904.40     12.10 o 
   1   2  19     1540.75     1702.06     16.48 o 
   2   2  19      337.44      314.13      6.05 o 
   3   2  19      101.63      121.33      4.45 o 
   4   2  19      966.66      969.17     12.70 o 
   5   2  19      483.93      466.35      9.91 o 
   6   2  19      183.20      170.56      6.90 o 
   7   2  19        4.02       -0.07      4.24 o 
   8   2  19      161.32      150.55      9.39 o 
   9   2  19       29.56       39.72      8.80 o 
   0   3  19     1523.50     1650.12     26.69 o 
   1   3  19      287.97      307.70      6.85 o 
   2   3  19      228.36      202.83      5.18 o 
   3   3  19       51.20       41.92      4.69 o 
   4   3  19      863.73      872.69     14.17 o 
   5   3  19      915.23      884.24     16.54 o 
   6   3  19       49.09       38.12      5.84 o 
   7   3  19      243.62      224.67     12.48 o 
   8   3  19      126.23      129.52     13.09 o 
   9   3  19      217.50      249.65     15.34 o 
   0   4  19       12.61       23.00      5.01 o 
   1   4  19      177.37      166.39      6.21 o 
   2   4  19      311.05      301.50      7.63 o 
   3   4  19       67.37       66.83      4.90 o 
   4   4  19     1080.37     1003.72     17.72 o 
   5   4  19      117.07      121.62      7.14 o 
   6   4  19      136.34      139.79      9.28 o 
   7   4  19      233.77      212.15     12.76 o 
   8   4  19      290.25      264.58     14.86 o 
   0   5  19        0.20        3.26      4.27 o 
   1   5  19     1772.97     1731.22     24.19 o 
   2   5  19      469.93      478.76     11.74 o 
   3   5  19      249.27      282.38      8.96 o 
   4   5  19       95.86      103.11      6.89 o 
   5   5  19       61.94       72.02      6.56 o 
   6   5  19      342.74      322.62     13.08 o 
   7   5  19       58.74       57.03      7.80 o 
   8   5  19       62.30       64.78      9.88 o 
   0   6  19      150.58      130.43     13.05 o 
   1   6  19      949.68      881.90     16.64 o 
   2   6  19      917.72      914.46     20.09 o 
   3   6  19      542.79      515.28     12.30 o 
   4   6  19      341.94      340.46     10.43 o 
   5   6  19       82.52       78.35      7.98 o 
   6   6  19      203.40      221.18     11.81 o 
   7   6  19       16.11       12.88      6.17 o 
   0   7  19        5.87        7.35      7.25 o 
   1   7  19      633.12      610.31     18.70 o 
   2   7  19       50.10       46.18      5.77 o 
   3   7  19      448.66      414.58     11.64 o 
   4   7  19      167.91      170.91     10.33 o 
   5   7  19       84.96       91.30     10.09 o 
   6   7  19       10.24        8.14      5.72 o 
   7   7  19       51.98       60.45      8.89 o 
   0   8  19       28.97       16.93      8.84 o 
   1   8  19       42.11       61.52      8.51 o 
   2   8  19      163.17      159.44     10.21 o 
   3   8  19       28.59       36.36      6.06 o 
   4   8  19        7.57       15.67      5.56 o 
   5   8  19        5.87        3.48      5.13 o 
   6   8  19        8.95       10.87      5.81 o 
   0   9  19      277.16      261.73     28.55 o 
   1   9  19      332.45      352.57     16.38 o 
   2   9  19      120.73      134.24     10.54 o 
   3   9  19       81.86       92.53      8.71 o 
   4   9  19       16.97       17.47      6.92 o 
   0  10  19       65.49       75.13     22.59 o 
   1  10  19       65.27       68.20     10.27 o 
   0   0  20     5037.92     5268.08     72.61 o 
   1   0  20        4.54       12.85      3.42 o 
   2   0  20       22.76       34.77      3.69 o 
   3   0  20      857.89      856.09     22.33 o 
   4   0  20       42.87       41.30      4.21 o 
   5   0  20      331.57      310.31      9.45 o 
   6   0  20      435.68      400.43     13.51 o 
   7   0  20      410.82      421.15     18.48 o 
   8   0  20        0.32       -4.24      7.44 o 
   9   0  20       35.02       54.37     13.46 o 
   0   1  20     1119.02     1176.55     16.80 o 
   1   1  20       57.98       62.22      5.56 o 
   2   1  20      104.97       97.07      3.58 o 
   3   1  20      393.55      391.31      6.30 o 
   4   1  20      104.71      110.30      3.93 o 
   5   1  20      778.55      744.56     10.84 o 
   6   1  20      529.89      469.54     11.90 o 
   7   1  20       43.05       42.86      7.37 o 
   8   1  20      153.08      167.98     12.35 o 
   9   1  20      250.23      268.02     15.77 o 
   0   2  20      153.06      144.23      4.55 o 
   1   2  20      288.48      322.47      6.61 o 
   2   2  20      190.79      192.35      4.94 o 
   3   2  20      212.11      194.08      5.40 o 
   4   2  20      164.58      154.90      5.28 o 
   5   2  20      565.59      525.81     10.62 o 
   6   2  20       55.69       52.98      4.77 o 
   7   2  20       68.69       68.28      6.93 o 
   8   2  20       18.05       19.40      5.59 o 
   9   2  20      189.49      211.96     13.12 o 
   0   3  20      557.50      664.01     13.22 o 
   1   3  20      412.89      478.46      7.85 o 
   2   3  20      351.38      373.32      7.01 o 
   3   3  20      514.80      518.48     10.37 o 
   4   3  20      501.15      476.17      9.35 o 
   5   3  20      176.36      165.30      7.72 o 
   6   3  20      162.17      171.00     13.70 o 
   7   3  20      219.42      197.97     18.61 o 
   8   3  20       97.38      118.02     11.20 o 
   9   3  20        3.95        2.08      6.22 o 
   0   4  20     2876.71     2869.70     39.76 o 
   1   4  20      257.66      245.61      6.36 o 
   2   4  20       17.14       15.59      3.16 o 
   3   4  20      190.50      175.70      6.28 o 
   4   4  20     1799.56     1623.77     25.57 o 
   5   4  20       19.83       25.92      4.77 o 
   6   4  20       17.80       23.49      5.48 o 
   7   4  20       50.21       39.54      7.65 o 
   8   4  20       75.15       85.67     10.17 o 
   0   5  20     2235.52     2052.31     61.61 o 
   1   5  20      599.67      589.97     12.78 o 
   2   5  20       25.13       13.33      3.99 o 
   3   5  20      451.78      456.55     11.07 o 
   4   5  20      218.06      194.22      8.15 o 
   5   5  20      275.70      235.81      9.74 o 
   6   5  20      124.45      124.25      9.18 o 
   7   5  20      123.41      114.59      9.48 o 
   8   5  20       20.79       21.57      7.94 o 
   0   6  20      160.01      148.90     13.86 o 
   1   6  20      320.18      293.87     11.44 o 
   2   6  20      485.10      487.33     14.59 o 
   3   6  20      802.16      734.94     14.90 o 
   4   6  20       61.47       62.81      6.02 o 
   5   6  20      211.93      213.89     10.27 o 
   6   6  20       19.67       13.73      5.87 o 
   7   6  20       51.15       46.26      7.67 o 
   0   7  20       13.56       20.48     10.02 o 
   1   7  20      531.97      532.67     17.58 o 
   2   7  20      169.67      177.20     10.09 o 
   3   7  20       75.57       78.05      6.53 o 
   4   7  20       24.25       28.63      5.19 o 
   5   7  20      492.76      480.54     14.78 o 
   6   7  20       63.35       64.74      7.76 o 
   0   8  20       36.79       35.39     10.43 o 
   1   8  20       90.61       93.69     11.10 o 
   2   8  20      229.77      230.07     16.27 o 
   3   8  20        2.80        3.13      4.68 o 
   4   8  20      175.91      193.10     11.35 o 
   5   8  20       46.30       57.99      7.71 o 
   0   9  20      462.20      495.65     67.28 o 
   1   9  20       11.38        6.67      7.53 o 
   2   9  20      206.81      240.11     12.95 o 
   3   9  20       77.33       86.03     11.43 o 
   4   9  20       40.55       44.25      8.23 o 
   0  10  20        2.11       11.28     15.74 o 
   1  10  20       90.27       86.18     10.76 o 
   1   0  21     1147.49     1162.79     19.45 o 
   2   0  21        2.39       -0.09      2.61 o 
   3   0  21       12.89       10.57      3.66 o 
   4   0  21      330.21      328.08      9.20 o 
   5   0  21      119.26      120.99     12.67 o 
   6   0  21       20.29       25.43      5.53 o 
   7   0  21      226.68      232.31     15.10 o 
   8   0  21        5.24        1.57      8.50 o 
   9   0  21       30.56       37.47     12.77 o 
   0   1  21     1386.38     1532.37     20.64 o 
   1   1  21      583.35      606.72      8.52 o 
   2   1  21      198.18      197.73      4.86 o 
   3   1  21       78.13       73.26      3.17 o 
   4   1  21      460.98      439.35      7.19 o 
   5   1  21      747.34      731.01     11.76 o 
   6   1  21      185.40      187.83      7.33 o 
   7   1  21      299.92      308.24     11.26 o 
   8   1  21        9.93       13.73      6.00 o 
   9   1  21      191.77      192.87     18.26 o 
   0   2  21      836.02      827.46     13.27 o 
   1   2  21      282.70      308.34      5.80 o 
   2   2  21      129.85      119.88      5.43 o 
   3   2  21      171.55      158.19      5.05 o 
   4   2  21     2456.12     2383.69     23.85 o 
   5   2  21      256.51      252.33      9.14 o 
   6   2  21      123.26      122.44      6.23 o 
   7   2  21      200.13      213.94     10.04 o 
   8   2  21      152.44      151.56      9.62 o 
   9   2  21       45.19       68.05      9.22 o 
   0   3  21     2137.42     2136.10     26.50 o 
   1   3  21      305.83      320.41      7.67 o 
   2   3  21      456.73      437.70      7.27 o 
   3   3  21      135.44      135.29      5.96 o 
   4   3  21      584.18      543.09     14.28 o 
   5   3  21      879.90      869.55     15.31 o 
   6   3  21      580.03      544.38     13.55 o 
   7   3  21       10.36        6.08      5.25 o 
   8   3  21       45.58       43.03     11.00 o 
   9   3  21       24.64       28.19      9.01 o 
   0   4  21       38.34       59.74      5.32 o 
   1   4  21      283.35      298.82      8.66 o 
   2   4  21       56.60       76.91      4.64 o 
   3   4  21      116.01      125.34      5.98 o 
   4   4  21      603.20      586.07     13.46 o 
   5   4  21      204.44      179.12      8.50 o 
   6   4  21      124.92      127.58      8.95 o 
   7   4  21       79.53       77.90      9.26 o 
   8   4  21      115.65      132.00     11.93 o 
   0   5  21      400.73      385.27     29.95 o 
   1   5  21      740.21      645.74     13.52 o 
   2   5  21      544.16      518.53     12.42 o 
   3   5  21      542.82      502.14     11.72 o 
   4   5  21      144.39      123.17      6.96 o 
   5   5  21      203.52      187.19     10.48 o 
   6   5  21      548.20      569.09     18.63 o 
   7   5  21       33.70       36.87      7.08 o 
   8   5  21       83.14       95.74     11.20 o 
   0   6  21        0.42       10.79      7.29 o 
   1   6  21      320.33      288.42     11.33 o 
   2   6  21      159.90      158.99      7.95 o 
   3   6  21       16.82        9.25      4.01 o 
   4   6  21       24.29       26.12      4.80 o 
   5   6  21      190.71      196.47     10.42 o 
   6   6  21       14.37       12.84      5.88 o 
   7   6  21       45.61       56.86      9.49 o 
   0   7  21      177.44      176.26     15.95 o 
   1   7  21      157.91      165.59     13.72 o 
   2   7  21      281.18      245.88     11.46 o 
   3   7  21       28.70       38.38      5.44 o 
   4   7  21       37.96       31.05      5.40 o 
   5   7  21      305.02      294.30     12.33 o 
   6   7  21        0.42       -3.63      5.00 o 
   0   8  21      108.46      111.82     14.41 o 
   1   8  21      102.01      117.19     13.56 o 
   2   8  21       94.62      105.72      9.16 o 
   3   8  21      556.41      577.21     16.16 o 
   4   8  21       59.03       56.85      8.11 o 
   5   8  21       62.41       48.21      9.46 o 
   0   9  21       31.41       30.95     16.00 o 
   1   9  21       17.29       16.06      6.56 o 
   2   9  21      104.20       96.74      9.84 o 
   3   9  21      207.37      217.41     11.58 o 
   4   9  21      169.95      169.08     12.06 o 
   0  10  21       25.28       15.20     10.32 o 
   0   0  22       12.17       28.62      5.53 o 
   1   0  22     1387.23     1445.88     22.91 o 
   2   0  22        6.26       11.59      3.09 o 
   3   0  22      604.94      597.56     15.49 o 
   4   0  22       43.17       33.84      4.17 o 
   5   0  22       46.09       51.05      5.13 o 
   6   0  22      580.39      558.79     19.97 o 
   7   0  22        0.01       -5.99      5.74 o 
   8   0  22       60.67       66.93     13.36 o 
   9   0  22        6.25        5.91      9.79 o 
   0   1  22     1257.48     1347.42     19.04 o 
   1   1  22       29.74       36.71      2.69 o 
   2   1  22      126.88      131.21      4.22 o 
   3   1  22      357.88      356.50      7.32 o 
   4   1  22       42.92       43.11      3.03 o 
   5   1  22      873.67      822.68     12.71 o 
   6   1  22       82.79       80.90      5.59 o 
   7   1  22       40.68       40.36      5.42 o 
   8   1  22       97.74      114.21      9.93 o 
   9   1  22       73.37       74.64     10.65 o 
   0   2  22      330.05      367.22      9.24 o 
   1   2  22      539.41      552.75      8.06 o 
   2   2  22      120.75      117.52      4.20 o 
   3   2  22       45.73       50.95      3.41 o 
   4   2  22      157.98      150.62      5.37 o 
   5   2  22      369.58      367.92     11.21 o 
   6   2  22      199.13      197.65      7.49 o 
   7   2  22       74.37       73.03      7.07 o 
   8   2  22       21.14       28.47      6.18 o 
   9   2  22       16.88       18.98      7.24 o 
   0   3  22       25.18       33.28      3.18 o 
   1   3  22      107.92       94.54      3.24 o 
   2   3  22      382.01      382.35      7.89 o 
   3   3  22      123.60      132.73      8.61 o 
   4   3  22      104.17      114.90      5.98 o 
   5   3  22      103.85       97.08      6.90 o 
   6   3  22       16.27       15.63      3.40 o 
   7   3  22       56.67       67.89      7.48 o 
   8   3  22      130.62      149.27     12.08 o 
   0   4  22       35.48       33.18      5.10 o 
   1   4  22      449.81      455.92     11.01 o 
   2   4  22      230.60      205.10      8.11 o 
   3   4  22      158.30      168.28      9.01 o 
   4   4  22       57.11       61.50      5.50 o 
   5   4  22      551.72      510.15     13.30 o 
   6   4  22       78.00       83.01      7.94 o 
   7   4  22      214.10      228.56     13.46 o 
   8   4  22       32.76       36.66      7.35 o 
   0   5  22      218.87      180.30     21.53 o 
   1   5  22      527.74      509.76     12.08 o 
   2   5  22      197.97      205.73      9.23 o 
   3   5  22      131.42       77.99      6.24 o 
   4   5  22      171.88      178.03      8.08 o 
   5   5  22      466.09      413.35     12.52 o 
   6   5  22      268.56      265.27     20.65 o 
   7   5  22       91.98       97.57      9.32 o 
   8   5  22       80.01       81.77     10.80 o 
   0   6  22      177.03      174.99     15.23 o 
   1   6  22      149.81      163.92     11.93 o 
   2   6  22      259.33      240.80      9.52 o 
   3   6  22      623.98      568.69     13.25 o 
   4   6  22       65.81       68.93      6.24 o 
   5   6  22       35.80       35.98      5.97 o 
   6   6  22      352.12      364.41     14.69 o 
   7   6  22       33.21       36.32      7.60 o 
   0   7  22      445.32      445.61     23.38 o 
   1   7  22      229.60      233.57     12.64 o 
   2   7  22      382.01      377.88     17.86 o 
   3   7  22      101.70       99.52      7.89 o 
   4   7  22       99.59      101.68      7.35 o 
   5   7  22      157.21      154.34      9.81 o 
   6   7  22       19.37       17.83      5.95 o 
   0   8  22       53.56       52.48     11.79 o 
   1   8  22      400.99      417.80     16.88 o 
   2   8  22       36.45       40.20      8.14 o 
   3   8  22       14.59       18.93      5.70 o 
   4   8  22       36.25       29.73      9.47 o 
   5   8  22       29.55       31.35      6.76 o 
   0   9  22       17.32       20.27      9.85 o 
   1   9  22       14.38       15.65      7.01 o 
   2   9  22      543.59      579.87     18.82 o 
   3   9  22       23.50       17.73      6.35 o 
   1   0  23      862.95      979.22     17.84 o 
   2   0  23       19.92       15.55      3.43 o 
   3   0  23      217.33      216.99      8.19 o 
   4   0  23      911.76      946.80     17.32 o 
   5   0  23      671.90      626.06     13.90 o 
   6   0  23      438.05      408.18     17.39 o 
   7   0  23        0.05       -6.81      6.79 o 
   8   0  23       41.23       64.43     12.86 o 
   9   0  23      106.11      104.34     16.53 o 
   0   1  23      457.45      502.42     10.35 o 
   1   1  23      873.33      857.33     12.12 o 
   2   1  23      152.11      148.69      4.49 o 
   3   1  23      256.24      249.92      6.02 o 
   4   1  23     1071.38     1040.69     13.83 o 
   5   1  23       14.16       15.20      3.28 o 
   6   1  23      224.15      213.72      9.84 o 
   7   1  23       28.49       29.51      5.62 o 
   8   1  23       62.49       66.57      8.35 o 
   9   1  23        4.08       16.29      7.81 o 
   0   2  23      318.63      365.84      8.56 o 
   1   2  23       85.49      108.65      4.94 o 
   2   2  23      167.15      177.26      5.05 o 
   3   2  23      397.85      387.34      7.79 o 
   4   2  23       78.41       65.99      4.13 o 
   5   2  23      136.57      137.75      9.66 o 
   6   2  23       56.33       57.41      5.15 o 
   7   2  23      123.12      111.88      8.14 o 
   8   2  23       10.85        7.85      6.02 o 
   9   2  23      296.02      324.11     18.63 o 
   0   3  23      130.57      116.52      7.53 o 
   1   3  23      291.85      303.47      6.59 o 
   2   3  23      721.55      702.28     11.04 o 
   3   3  23      306.50      314.86      8.67 o 
   4   3  23      299.46      253.14      8.18 o 
   5   3  23       98.17      106.45      6.27 o 
   6   3  23      977.24      936.91     18.54 o 
   7   3  23       48.33       57.47      7.53 o 
   8   3  23        7.10       15.09      6.17 o 
   0   4  23      135.45      145.78     12.68 o 
   1   4  23     2672.89     2692.63     32.98 o 
   2   4  23      798.17      820.73     13.53 o 
   3   4  23      388.59      391.67      9.72 o 
   4   4  23       47.28       37.95      4.46 o 
   5   4  23     1380.69     1283.10     20.10 o 
   6   4  23      142.43      131.12      8.23 o 
   7   4  23       13.75       11.46      5.60 o 
   8   4  23       43.81       50.35      9.71 o 
   0   5  23     1051.50     1005.67     32.13 o 
   1   5  23      587.14      603.80     13.79 o 
   2   5  23      197.20      191.70      8.27 o 
   3   5  23       12.07       11.30      4.50 o 
   4   5  23      432.17      380.62     10.89 o 
   5   5  23       81.23       75.02      6.90 o 
   6   5  23      153.38      149.47     10.77 o 
   7   5  23       50.42       53.42      7.80 o 
   8   5  23        1.07        3.20      6.70 o 
   0   6  23       33.60       48.43     10.10 o 
   1   6  23      413.63      415.67     13.56 o 
   2   6  23      192.05      176.62      9.74 o 
   3   6  23       65.79       65.45      5.98 o 
   4   6  23       63.00       51.98      5.83 o 
   5   6  23       57.95       53.43      6.79 o 
   6   6  23       71.02       78.20      8.77 o 
   7   6  23       59.10       72.29      8.96 o 
   0   7  23       21.76       23.58      8.80 o 
   1   7  23       71.51       80.23      9.22 o 
   2   7  23       52.99       48.77      6.94 o 
   3   7  23      200.72      201.26     10.18 o 
   4   7  23      127.04      136.79      8.34 o 
   5   7  23       45.12       49.45      7.00 o 
   6   7  23       76.72       86.17      9.14 o 
   0   8  23       71.43       72.71     14.47 o 
   1   8  23      266.15      269.75     14.57 o 
   2   8  23        5.50        9.58      6.55 o 
   3   8  23      145.22      149.24      9.72 o 
   4   8  23       60.50       66.99      8.55 o 
   5   8  23      192.49      217.03     13.12 o 
   0   9  23        0.00       -1.22      8.58 o 
   1   9  23       29.44       34.45      8.10 o 
   2   9  23      102.38      132.49     10.89 o 
   3   9  23       59.86       76.25      8.58 o 
   0   0  24      756.85      827.01     18.70 o 
   1   0  24     2617.97     2740.20     37.07 o 
   2   0  24      690.68      705.44     15.21 o 
   3   0  24       12.79       17.79      4.57 o 
   4   0  24       23.04       23.95      5.24 o 
   5   0  24      996.22     1021.48     18.68 o 
   6   0  24       13.33       17.18      6.81 o 
   7   0  24        7.57        4.17      6.74 o 
   8   0  24      281.28      307.94     22.26 o 
   9   0  24      215.18      257.62     25.00 o 
   0   1  24      202.99      238.03      7.22 o 
   1   1  24      156.32      175.09      5.02 o 
   2   1  24      233.28      247.01      5.67 o 
   3   1  24      309.81      306.74      5.92 o 
   4   1  24      298.41      292.93      7.58 o 
   5   1  24      838.08      771.83     12.46 o 
   6   1  24       38.11       39.95      4.79 o 
   7   1  24       88.48       91.60      7.70 o 
   8   1  24      193.29      203.76     12.19 o 
   9   1  24      118.55      124.51     12.55 o 
   0   2  24        3.91       20.41      4.94 o 
   1   2  24      189.14      200.65      5.09 o 
   2   2  24      179.90      183.09      5.21 o 
   3   2  24      106.57      113.25      5.27 o 
   4   2  24        4.24        7.29      3.34 o 
   5   2  24       52.66       53.95      5.13 o 
   6   2  24       84.12       85.43      6.39 o 
   7   2  24        7.34        7.38      4.66 o 
   8   2  24       20.86       17.22      9.95 o 
   0   3  24       21.91       26.36      5.28 o 
   1   3  24     1654.33     1623.13     18.23 o 
   2   3  24      502.87      498.79     10.49 o 
   3   3  24      506.21      504.20      9.87 o 
   4   3  24      227.38      228.13      7.99 o 
   5   3  24      279.21      244.61      9.09 o 
   6   3  24      126.08      133.33      9.12 o 
   7   3  24      391.90      395.47     14.46 o 
   8   3  24      120.99      110.88     11.04 o 
   0   4  24      619.91      577.44     22.94 o 
   1   4  24      518.82      531.27     12.02 o 
   2   4  24      329.90      307.11      9.61 o 
   3   4  24       21.75       15.64      3.74 o 
   4   4  24       37.84       30.21      4.14 o 
   5   4  24      332.56      323.23     10.32 o 
   6   4  24       74.52       77.22      7.03 o 
   7   4  24       59.55       72.65      8.34 o 
   8   4  24       92.65       89.27      9.40 o 
   0   5  24      294.66      288.44     17.50 o 
   1   5  24     1382.82     1327.18     27.97 o 
   2   5  24      537.05      505.46     12.66 o 
   3   5  24       16.83       18.97      4.62 o 
   4   5  24      249.32      254.40      9.50 o 
   5   5  24      788.04      765.99     16.12 o 
   6   5  24       28.97       27.30      6.41 o 
   7   5  24      308.16      305.39     15.80 o 
   0   6  24        5.81        4.79      7.26 o 
   1   6  24      207.11      205.45     13.60 o 
   2   6  24      447.79      412.92     13.82 o 
   3   6  24       45.65       43.57      5.48 o 
   4   6  24       19.32       20.43      4.89 o 
   5   6  24       19.07       17.97      5.41 o 
   6   6  24      243.87      270.94     12.28 o 
   7   6  24       31.42       29.87      7.36 o 
   0   7  24      198.49      177.27     16.63 o 
   1   7  24      122.36      115.30     10.26 o 
   2   7  24       70.05       89.47      8.41 o 
   3   7  24      125.26      110.18      8.40 o 
   4   7  24       23.02       28.99      5.48 o 
   5   7  24        6.57        2.17      4.96 o 
   6   7  24      211.54      230.11     12.03 o 
   0   8  24        6.88        4.13      8.56 o 
   1   8  24      100.85      131.43     11.26 o 
   2   8  24      112.89      128.40     11.35 o 
   3   8  24       15.10       21.70      5.88 o 
   4   8  24       93.57       79.98      8.17 o 
   5   8  24      204.04      239.47     13.87 o 
   0   9  24      127.69      111.27     16.37 o 
   1   9  24     1028.36     1071.76     28.96 o 
   2   9  24       25.08       34.82      9.80 o 
   3   9  24      214.19      205.27     11.77 o 
   1   0  25     3270.90     3283.95     39.69 o 
   2   0  25       23.58       24.85      4.31 o 
   3   0  25     1106.11     1094.31     16.62 o 
   4   0  25        4.15        2.03      3.30 o 
   5   0  25      346.80      317.23     12.56 o 
   6   0  25       27.08       20.76      7.12 o 
   7   0  25       16.60       13.89      7.46 o 
   8   0  25        5.34       12.70      9.65 o 
   9   0  25        9.49       15.30     11.23 o 
   0   1  25       45.88       59.51      5.79 o 
   1   1  25      210.33      224.77      5.64 o 
   2   1  25      356.08      332.44      6.65 o 
   3   1  25       17.87       19.80      2.29 o 
   4   1  25      929.07      828.18     12.37 o 
   5   1  25       52.81       62.60      5.28 o 
   6   1  25       76.95       73.65      5.65 o 
   7   1  25       40.12       38.83      6.28 o 
   8   1  25        8.79        7.13      6.80 o 
   9   1  25       44.68       53.98     10.21 o 
   0   2  25     2041.93     2102.18     27.23 o 
   1   2  25      147.27      142.91      4.76 o 
   2   2  25       15.86       12.68      2.59 o 
   3   2  25       99.71      102.00      4.36 o 
   4   2  25       39.67       49.79      3.97 o 
   5   2  25      233.01      223.56      8.28 o 
   6   2  25       95.78       78.69      6.66 o 
   7   2  25       66.64       78.21      7.34 o 
   8   2  25      202.66      200.59     12.33 o 
   0   3  25       72.19       54.10      7.22 o 
   1   3  25       84.34      104.31      4.37 o 
   2   3  25      117.28      142.03      5.41 o 
   3   3  25      146.39      143.71      5.87 o 
   4   3  25      727.38      694.18     12.70 o 
   5   3  25      152.55      156.55      7.39 o 
   6   3  25       82.34       66.44      6.33 o 
   7   3  25       93.30      102.38     12.26 o 
   8   3  25       43.98       45.90      8.91 o 
   0   4  25      168.31      124.27     12.33 o 
   1   4  25     1101.38     1015.36     17.36 o 
   2   4  25      183.15      173.80      7.82 o 
   3   4  25      332.12      273.75      8.49 o 
   4   4  25       20.36       22.25      4.03 o 
   5   4  25      259.62      239.21      9.05 o 
   6   4  25      312.67      313.07     16.83 o 
   7   4  25       35.89       26.94      6.71 o 
   8   4  25        7.25       12.35      6.32 o 
   0   5  25      484.22      453.32     21.56 o 
   1   5  25      346.78      357.86     12.19 o 
   2   5  25      237.16      200.28     10.46 o 
   3   5  25      343.75      321.12     10.86 o 
   4   5  25      509.52      486.71     12.53 o 
   5   5  25       52.50       57.29      6.11 o 
   6   5  25       13.21        9.22      5.68 o 
   7   5  25      104.74      108.79     11.21 o 
   0   6  25        2.16       -0.09      6.91 o 
   1   6  25        1.15       -2.20      4.33 o 
   2   6  25      129.73      142.55      9.32 o 
   3   6  25      121.24      139.17      8.31 o 
   4   6  25      133.68      139.91      8.66 o 
   5   6  25        1.44        2.79      4.61 o 
   6   6  25      193.52      211.64     11.19 o 
   7   6  25      298.40      297.00     14.56 o 
   0   7  25      107.65      113.85     14.78 o 
   1   7  25       66.00       78.96      8.95 o 
   2   7  25       74.88       79.59      8.44 o 
   3   7  25        6.17        0.74      4.66 o 
   4   7  25        7.97        8.27      6.38 o 
   5   7  25      193.84      211.51     11.28 o 
   6   7  25      152.02      172.28     10.92 o 
   0   8  25       44.01       23.72     10.65 o 
   1   8  25      132.24      141.06     11.75 o 
   2   8  25      221.19      250.70     14.63 o 
   3   8  25        7.35       15.15      5.60 o 
   4   8  25       22.56       30.01      6.60 o 
   5   8  25       23.13       19.75      6.98 o 
   0   9  25       31.31       31.87     14.63 o 
   1   9  25        1.16       12.84      8.06 o 
   2   9  25       76.62      102.29     11.60 o 
   3   9  25      212.47      209.56     13.67 o 
   0   0  26     6407.81     6284.17     87.73 o 
   1   0  26       37.85       95.00     12.37 o 
   2   0  26      288.57      287.28     10.01 o 
   3   0  26      214.62      204.86      7.04 o 
   4   0  26      646.13      648.42     13.96 o 
   5   0  26      773.45      726.25     18.16 o 
   6   0  26       59.45       52.97      9.08 o 
   7   0  26      389.06      389.38     40.36 o 
   8   0  26       31.17       31.63      9.33 o 
   0   1  26      528.17      518.16     11.24 o 
   1   1  26       29.90       51.92      3.39 o 
   2   1  26      158.51      151.13      5.61 o 
   3   1  26       45.53       35.64      2.96 o 
   4   1  26      322.54      318.33      7.80 o 
   5   1  26      220.06      239.36      7.39 o 
   6   1  26       91.16       77.39      6.47 o 
   7   1  26      109.78       99.57      7.59 o 
   8   1  26       84.27       95.72      9.70 o 
   0   2  26     1555.48     1562.50     22.13 o 
   1   2  26      484.24      444.95      7.75 o 
   2   2  26      242.80      247.02      6.81 o 
   3   2  26      257.54      233.17      6.09 o 
   4   2  26      149.05      152.32      6.14 o 
   5   2  26       42.39       25.87      4.93 o 
   6   2  26      767.79      731.89     18.26 o 
   7   2  26       13.69        7.47      5.49 o 
   8   2  26        4.05        7.59      6.22 o 
   0   3  26      206.31      205.81     11.91 o 
   1   3  26      435.73      438.56     11.45 o 
   2   3  26      360.56      370.63      8.22 o 
   3   3  26      339.74      339.10      8.42 o 
   4   3  26      287.60      245.49      7.92 o 
   5   3  26      804.54      757.31     14.80 o 
   6   3  26        0.04        9.98      4.22 o 
   7   3  26        5.19       -2.30      4.93 o 
   8   3  26      126.50      107.63     11.53 o 
   0   4  26      238.18      199.87     14.91 o 
   1   4  26      418.28      381.58     10.46 o 
   2   4  26      320.84      300.55      9.83 o 
   3   4  26        3.66       11.47      4.26 o 
   4   4  26       93.81       82.69      5.58 o 
   5   4  26       41.05       38.26      5.24 o 
   6   4  26      252.51      247.33     11.81 o 
   7   4  26       93.87       75.70      8.75 o 
   8   4  26       74.11       76.03      9.31 o 
   0   5  26       49.46       54.61     10.31 o 
   1   5  26       67.68       67.71      6.89 o 
   2   5  26      542.76      517.73     13.07 o 
   3   5  26      360.41      324.34     11.02 o 
   4   5  26      161.26      174.88      8.43 o 
   5   5  26      329.41      330.11     11.21 o 
   6   5  26       36.06       38.91      7.04 o 
   7   5  26       64.20       70.03      9.83 o 
   0   6  26      269.02      253.64     18.28 o 
   1   6  26      248.12      220.90     11.10 o 
   2   6  26      142.35      129.27      9.16 o 
   3   6  26       63.94       72.45      8.04 o 
   4   6  26      135.00      134.32      8.03 o 
   5   6  26      136.94      146.45      8.54 o 
   6   6  26      107.00      124.15     10.90 o 
   0   7  26       10.39       16.66      9.23 o 
   1   7  26      114.43      136.22     19.94 o 
   2   7  26       22.36       23.97      6.17 o 
   3   7  26       65.61       71.79      7.54 o 
   4   7  26       11.33       10.21      5.21 o 
   5   7  26      155.82      167.80     10.44 o 
   6   7  26       71.38       74.13      8.47 o 
   0   8  26      257.67      283.60     21.90 o 
   1   8  26      123.35      116.44     13.40 o 
   2   8  26      172.20      177.86     12.92 o 
   3   8  26       85.73       92.95      8.74 o 
   4   8  26      132.06      133.73      9.93 o 
   0   9  26       29.56       24.24     11.51 o 
   1   9  26       38.76       49.84      9.38 o 
   2   9  26        4.97       10.75      7.29 o 
   1   0  27      116.69      138.32      6.71 o 
   2   0  27       26.07       36.43      5.38 o 
   3   0  27      251.92      268.59      8.00 o 
   4   0  27     1229.56     1225.58     26.61 o 
   5   0  27      237.33      255.63     11.44 o 
   6   0  27      260.27      256.21     15.05 o 
   7   0  27       40.11       52.06      9.89 o 
   8   0  27       10.00       12.54      8.36 o 
   0   1  27      241.24      340.99      9.28 o 
   1   1  27     1350.18     1355.23     15.68 o 
   2   1  27       72.10       81.65      3.97 o 
   3   1  27       51.35       51.00      3.87 o 
   4   1  27      327.64      331.68      7.84 o 
   5   1  27       19.39       22.29      3.80 o 
   6   1  27       20.46       13.13      4.54 o 
   7   1  27        5.98       10.13      4.83 o 
   8   1  27       87.29      104.90     10.06 o 
   0   2  27        1.04       19.45      6.64 o 
   1   2  27       37.60       53.76      3.38 o 
   2   2  27      181.50      193.03      5.39 o 
   3   2  27        2.31        8.00      2.64 o 
   4   2  27      231.99      214.12      6.85 o 
   5   2  27      109.92      107.17      6.57 o 
   6   2  27      604.33      571.79     16.19 o 
   7   2  27       23.49       22.77      7.31 o 
   8   2  27       40.74       44.19      8.17 o 
   0   3  27      351.97      276.14     12.93 o 
   1   3  27       76.99       83.45      4.77 o 
   2   3  27      211.31      199.62      6.41 o 
   3   3  27       12.69       18.18      3.33 o 
   4   3  27       22.33       17.92      3.82 o 
   5   3  27      134.42      138.54      7.25 o 
   6   3  27       73.26       73.22      6.39 o 
   7   3  27      424.16      386.66     14.67 o 
   8   3  27       47.97       35.52      8.72 o 
   0   4  27      291.66      304.44     18.03 o 
   1   4  27     2321.40     2215.69     33.50 o 
   2   4  27      106.53       85.88      6.30 o 
   3   4  27      133.22      125.37      7.44 o 
   4   4  27      196.28      180.12      8.20 o 
   5   4  27       94.85       84.17      6.38 o 
   6   4  27      145.44      140.13     10.87 o 
   7   4  27       84.07      103.71     11.24 o 
   0   5  27      145.76      113.02     13.26 o 
   1   5  27       80.31       59.11      6.83 o 
   2   5  27       60.39       67.72      7.19 o 
   3   5  27       50.03       66.64      6.48 o 
   4   5  27       28.04       23.88      4.84 o 
   5   5  27      836.80      784.17     16.72 o 
   6   5  27      108.69      126.04     10.91 o 
   7   5  27       50.44       53.49     15.87 o 
   0   6  27       56.37       61.23     11.54 o 
   1   6  27        8.46       10.97      4.99 o 
   2   6  27      167.21      187.10     10.53 o 
   3   6  27       78.96       73.92      8.04 o 
   4   6  27       32.71       42.27      5.93 o 
   5   6  27       73.20       70.12      7.07 o 
   6   6  27       33.85       38.98      6.85 o 
   0   7  27       49.20       40.08     15.04 o 
   1   7  27      114.17      104.58     10.24 o 
   2   7  27      257.49      248.81     12.55 o 
   3   7  27       71.09       72.67      7.53 o 
   4   7  27       83.95       83.65      8.24 o 
   5   7  27       30.63       17.21      6.91 o 
   0   8  27       14.55       15.83      9.95 o 
   1   8  27      140.53      147.29     12.08 o 
   2   8  27      363.33      334.84     16.65 o 
   3   8  27       24.05       21.61      6.13 o 
   4   8  27       47.10       50.49      7.68 o 
   0   9  27       93.56      104.27     17.00 o 
   1   9  27      186.32      195.13     19.48 o 
   2   9  27       13.25       15.61      7.75 o 
   0   0  28     6559.00     6549.32     91.94 o 
   1   0  28     1035.81     1007.43     17.90 o 
   2   0  28      366.42      368.45     11.66 o 
   3   0  28      245.52      228.02      8.27 o 
   4   0  28      794.61      729.32     16.04 o 
   5   0  28       59.32       64.28      8.95 o 
   6   0  28       24.45       23.59      8.54 o 
   7   0  28        0.53       -5.88      6.54 o 
   8   0  28      326.16      375.92     45.28 o 
   0   1  28     7016.84     6819.69     73.34 o 
   1   1  28     1582.76     1520.95     17.19 o 
   2   1  28      114.72      111.99      4.54 o 
   3   1  28       60.01       46.40      3.58 o 
   4   1  28      798.93      768.14     11.00 o 
   5   1  28      363.60      323.51      9.21 o 
   6   1  28      101.78       83.80      6.80 o 
   7   1  28       66.78       58.47      7.72 o 
   8   1  28        8.70        6.82      6.52 o 
   0   2  28     1904.49     1826.30     33.99 o 
   1   2  28      105.53      121.85      6.69 o 
   2   2  28      418.46      378.84      9.28 o 
   3   2  28      253.59      241.01      6.91 o 
   4   2  28      103.09      102.96      5.33 o 
   5   2  28      308.60      295.30      9.80 o 
   6   2  28        2.71        5.98      4.39 o 
   7   2  28      124.90      130.91     11.34 o 
   8   2  28      141.34      164.31     13.16 o 
   0   3  28        2.83        1.57      7.82 o 
   1   3  28      940.35      908.19     16.26 o 
   2   3  28      501.45      469.87      9.50 o 
   3   3  28      135.22      137.07      5.63 o 
   4   3  28       57.84       44.76      4.66 o 
   5   3  28      416.28      402.90     11.22 o 
   6   3  28      251.99      247.63      9.65 o 
   7   3  28      120.04      129.26     10.06 o 
   8   3  28       53.11       49.12      9.48 o 
   0   4  28      229.98      236.63     21.41 o 
   1   4  28       20.06       25.86      5.32 o 
   2   4  28      395.48      390.36     11.69 o 
   3   4  28      137.11      150.40      7.98 o 
   4   4  28       55.22       41.84      5.29 o 
   5   4  28      210.81      212.82      9.14 o 
   6   4  28      121.04      113.07      7.53 o 
   7   4  28      165.02      188.38     11.60 o 
   0   5  28       73.78       67.17     11.43 o 
   1   5  28      316.41      336.26     12.64 o 
   2   5  28       38.52       29.39      5.88 o 
   3   5  28       10.96        2.79      4.84 o 
   4   5  28      184.75      174.61      8.59 o 
   5   5  28       89.94       96.86      7.48 o 
   6   5  28      282.60      286.51     13.43 o 
   7   5  28      142.82      149.22     12.54 o 
   0   6  28      246.76      227.01     20.11 o 
   1   6  28       96.06       77.29      9.02 o 
   2   6  28       13.62       15.11      5.54 o 
   3   6  28      296.85      290.23     15.01 o 
   4   6  28      164.58      153.71      8.64 o 
   5   6  28       10.63        5.79      4.70 o 
   6   6  28      381.11      392.43     20.01 o 
   0   7  28        0.82       -2.16      7.92 o 
   1   7  28       34.79       22.73      7.03 o 
   2   7  28       20.22       21.08      8.18 o 
   3   7  28      161.28      174.36     10.26 o 
   4   7  28       42.27       36.78      6.79 o 
   5   7  28       64.32       78.56      9.59 o 
   0   8  28      387.58      397.96     31.70 o 
   1   8  28      186.88      216.92     15.41 o 
   2   8  28      119.52      145.37     12.41 o 
   3   8  28      207.92      213.70     15.45 o 
   4   8  28       53.60       62.49      8.13 o 
   0   9  28      209.55      241.02     36.83 o 
   1   9  28       13.22       36.11      8.73 o 
   1   0  29     1351.47     1249.95     20.70 o 
   2   0  29      123.68      144.24      7.36 o 
   3   0  29      596.59      572.38     12.91 o 
   4   0  29       67.27       62.76      6.06 o 
   5   0  29      419.01      406.58     17.40 o 
   6   0  29      107.18       99.91     13.85 o 
   7   0  29       16.33       16.43      8.31 o 
   8   0  29       95.02       81.93     12.59 o 
   0   1  29      229.58      418.42     10.66 o 
   1   1  29      365.03      385.67      7.86 o 
   2   1  29      143.83      167.39      5.68 o 
   3   1  29       62.40       57.80      3.98 o 
   4   1  29     1047.37      997.31     12.89 o 
   5   1  29      794.11      692.11     13.32 o 
   6   1  29       72.72       77.70      6.68 o 
   7   1  29       39.28       44.18      6.26 o 
   8   1  29       13.46       16.68      6.70 o 
   0   2  29      541.54      554.41     14.21 o 
   1   2  29      504.56      449.80      8.81 o 
   2   2  29      214.87      231.84      6.64 o 
   3   2  29       23.82       28.53      4.06 o 
   4   2  29       76.44       82.43      4.99 o 
   5   2  29      246.30      247.39      8.37 o 
   6   2  29        2.77        3.07      5.17 o 
   7   2  29       28.25       32.35      7.73 o 
   8   2  29       36.61       24.78      8.72 o 
   0   3  29      941.57      830.07     61.85 o 
   1   3  29     1037.26      975.69     17.18 o 
   2   3  29      406.02      394.81     18.27 o 
   3   3  29      360.96      344.73      8.17 o 
   4   3  29      201.58      184.42      6.84 o 
   5   3  29      516.30      519.17     13.98 o 
   6   3  29      319.22      312.89     10.69 o 
   7   3  29       26.56       15.54      7.12 o 
   8   3  29        2.45        8.15      7.30 o 
   0   4  29      339.17      305.09     18.51 o 
   1   4  29       15.33       11.62      4.88 o 
   2   4  29      221.54      190.99      8.58 o 
   3   4  29      446.25      390.95     11.67 o 
   4   4  29      256.10      256.65     11.34 o 
   5   4  29      194.93      193.68      9.07 o 
   6   4  29      336.65      340.67     11.74 o 
   7   4  29      282.08      329.96     16.43 o 
   0   5  29       21.64       20.64      8.60 o 
   1   5  29      120.23      122.97      8.69 o 
   2   5  29       61.35       55.26      6.99 o 
   3   5  29      164.03      197.78      9.47 o 
   4   5  29      115.15      122.92      7.84 o 
   5   5  29       15.55       25.62      5.24 o 
   6   5  29      141.20      152.41      9.90 o 
   7   5  29       43.13       33.89      8.80 o 
   0   6  29        7.42        6.78      7.68 o 
   1   6  29       10.84        9.91      5.78 o 
   2   6  29       52.70       54.89      7.36 o 
   3   6  29       10.09        8.33      5.34 o 
   4   6  29       43.17       47.69      6.86 o 
   5   6  29        8.63        6.23      4.89 o 
   6   6  29      103.54      121.78     12.39 o 
   0   7  29        5.77        5.47      8.22 o 
   1   7  29       28.30       38.00      7.78 o 
   2   7  29      100.59      116.84      9.78 o 
   3   7  29      179.41      178.26     10.45 o 
   4   7  29      248.97      241.83     12.01 o 
   5   7  29       49.74       52.28      8.68 o 
   0   8  29      639.75      630.04     42.42 o 
   1   8  29       77.97      107.20     18.49 o 
   2   8  29       24.26       24.15      8.05 o 
   3   8  29       69.40       80.00      8.62 o 
   0   9  29       81.63      106.28     17.09 o 
   0   0  30        6.31       27.71      5.41 o 
   1   0  30      275.46      326.75     10.20 o 
   2   0  30      183.83      198.96      8.50 o 
   3   0  30      712.95      678.74     16.91 o 
   4   0  30      117.97      106.59      8.71 o 
   5   0  30      276.32      269.03     14.97 o 
   6   0  30      114.93      107.25     11.57 o 
   7   0  30      188.19      183.20     14.95 o 
   8   0  30       15.91       15.92      9.12 o 
   0   1  30     1865.15     1776.54     26.49 o 
   1   1  30       27.16       35.46      3.50 o 
   2   1  30      821.24      794.72     15.16 o 
   3   1  30      107.49       99.30      4.79 o 
   4   1  30      534.54      518.85      9.14 o 
   5   1  30      179.01      197.21      8.31 o 
   6   1  30        3.08        1.40      4.21 o 
   7   1  30       81.59       77.23      8.73 o 
   8   1  30       78.65       93.88     10.15 o 
   0   2  30       53.96       69.44      6.82 o 
   1   2  30      449.58      475.51     10.22 o 
   2   2  30      573.67      580.06     10.19 o 
   3   2  30      215.31      208.56      7.20 o 
   4   2  30       15.87       14.23      3.27 o 
   5   2  30      725.97      689.70     12.73 o 
   6   2  30       70.16       80.90      9.62 o 
   7   2  30      200.20      190.80     13.17 o 
   8   2  30       14.06       12.41      7.68 o 
   0   3  30        0.49        8.95      6.77 o 
   1   3  30      130.99      135.40      7.29 o 
   2   3  30      213.57      183.84     10.96 o 
   3   3  30     1018.94      908.14     13.69 o 
   4   3  30      359.89      354.12      8.99 o 
   5   3  30       12.55       16.45      4.20 o 
   6   3  30      285.68      294.41     11.52 o 
   7   3  30       16.27       12.98      6.95 o 
   0   4  30       13.24       13.80      8.01 o 
   1   4  30       86.81       79.00      7.25 o 
   2   4  30      527.62      474.01     14.43 o 
   3   4  30      436.52      412.96     12.31 o 
   4   4  30       71.22       81.68      6.49 o 
   5   4  30      550.54      568.99     21.34 o 
   6   4  30       76.48       91.78      7.50 o 
   7   4  30      248.77      236.47     18.44 o 
   0   5  30      108.41      114.44     14.03 o 
   1   5  30       17.09       10.64      5.08 o 
   2   5  30      210.13      195.30     10.58 o 
   3   5  30       41.66       45.24      6.86 o 
   4   5  30       17.79       11.36      4.50 o 
   5   5  30      392.51      407.73     12.63 o 
   6   5  30       75.02       74.78      8.12 o 
   0   6  30       11.69       19.06      9.14 o 
   1   6  30       39.99       24.32      7.01 o 
   2   6  30        1.12       -0.18      5.03 o 
   3   6  30      109.47      118.18      9.63 o 
   4   6  30        5.53        0.75      4.74 o 
   5   6  30      236.70      218.18     10.40 o 
   6   6  30      180.09      176.20     11.07 o 
   0   7  30      396.50      389.25     24.21 o 
   1   7  30      185.04      195.13     15.23 o 
   2   7  30      154.34      128.63     10.40 o 
   3   7  30      177.72      202.15     11.08 o 
   4   7  30      109.77      117.33      9.51 o 
   5   7  30       19.23       17.70      7.02 o 
   0   8  30       51.24       67.37     14.58 o 
   1   8  30       78.49       82.22     10.77 o 
   2   8  30       15.89       11.39      7.48 o 
   3   8  30      143.25      148.56     10.77 o 
   1   0  31     1340.21     1321.44     22.00 o 
   2   0  31      332.89      342.08     10.81 o 
   3   0  31      109.40      125.05      7.57 o 
   4   0  31      205.23      209.32     12.23 o 
   5   0  31       70.81       86.22     10.14 o 
   6   0  31      402.31      413.84     18.66 o 
   7   0  31        7.52       14.71      6.97 o 
   8   0  31      285.82      288.74     21.77 o 
   0   1  31       69.74      100.45      7.12 o 
   1   1  31      244.49      259.30      6.82 o 
   2   1  31      221.30      208.13      6.39 o 
   3   1  31      224.63      214.81      6.39 o 
   4   1  31     1621.37     1529.92     18.16 o 
   5   1  31       81.15       90.37      5.98 o 
   6   1  31      197.40      199.77      9.87 o 
   7   1  31       17.48       13.38      5.46 o 
   8   1  31       50.37       42.80     11.29 o 
   0   2  31       74.02       81.12      8.43 o 
   1   2  31     3115.17     2915.65     32.23 o 
   2   2  31       30.15       30.92      3.60 o 
   3   2  31      782.62      706.54     12.75 o 
   4   2  31      222.09      216.74      7.30 o 
   5   2  31      540.66      511.54     11.04 o 
   6   2  31      294.50      304.58     12.01 o 
   7   2  31      157.82      167.78     13.65 o 
   8   2  31       34.43       40.57      9.14 o 
   0   3  31      375.93      357.07     19.04 o 
   1   3  31       31.77       22.97      5.51 o 
   2   3  31       41.00       66.57      5.97 o 
   3   3  31      355.09      342.28     10.71 o 
   4   3  31      381.55      368.67      9.23 o 
   5   3  31       95.07      102.92      6.54 o 
   6   3  31      266.45      270.44     10.54 o 
   7   3  31       10.04       13.39      7.29 o 
   0   4  31        0.27        3.24      7.66 o 
   1   4  31        6.25        5.22      4.48 o 
   2   4  31      111.80      130.07      9.62 o 
   3   4  31       46.25       48.68      6.46 o 
   4   4  31        2.94        5.77      4.02 o 
   5   4  31       88.39       94.87      7.36 o 
   6   4  31       96.59      107.45      8.74 o 
   7   4  31       18.92       13.42     11.08 o 
   0   5  31      191.42      158.13     30.93 o 
   1   5  31        8.52        4.40      4.88 o 
   2   5  31       65.69       46.96      6.87 o 
   3   5  31       67.38       66.88      7.76 o 
   4   5  31        1.78        1.16      4.24 o 
   5   5  31       62.42       72.57      7.03 o 
   6   5  31       94.71       90.47      9.42 o 
   0   6  31       74.17       80.05     26.46 o 
   1   6  31      157.23      163.68     11.68 o 
   2   6  31       78.92       88.80      8.88 o 
   3   6  31      153.50      156.36     10.71 o 
   4   6  31       93.26       96.37      8.44 o 
   5   6  31      399.19      398.90     14.62 o 
   0   7  31      150.85      158.60     17.62 o 
   1   7  31      146.95      143.02     20.87 o 
   2   7  31       66.46       79.04      9.02 o 
   3   7  31       58.78       77.71      8.39 o 
   4   7  31        4.70        8.25      5.72 o 
   0   8  31      248.38      239.83     21.94 o 
   1   8  31      139.91      148.28     12.83 o 
   2   8  31       15.94       16.33      8.02 o 
   3   8  31      321.46      327.96     15.80 o 
   0   0  32     1542.38     1432.15     37.50 o 
   1   0  32     1762.49     1691.82     26.14 o 
   2   0  32      824.30      713.53     15.76 o 
   3   0  32      319.55      311.59     10.89 o 
   4   0  32      376.70      366.50     18.42 o 
   5   0  32      823.47      777.31     20.74 o 
   6   0  32       38.96       42.75      7.90 o 
   7   0  32       21.44        9.80      7.09 o 
   8   0  32       22.86       27.13     10.32 o 
   0   1  32       20.64       27.91      4.68 o 
   1   1  32     1349.16     1289.64     16.18 o 
   2   1  32      262.15      239.00      8.44 o 
   3   1  32     1173.13     1082.36     14.34 o 
   4   1  32      133.05      150.32      5.97 o 
   5   1  32      182.07      189.66      7.83 o 
   6   1  32      132.55      126.76      8.70 o 
   7   1  32       57.22       58.31      7.82 o 
   8   1  32       13.91       11.17      6.94 o 
   0   2  32      592.21      550.83     23.53 o 
   1   2  32      770.03      824.70     14.14 o 
   2   2  32      279.60      307.35      7.84 o 
   3   2  32      248.56      238.87      7.79 o 
   4   2  32       42.74       43.63      5.56 o 
   5   2  32       36.25       36.78      4.96 o 
   6   2  32      165.02      174.57      9.56 o 
   7   2  32       18.49       40.46     13.57 o 
   0   3  32     2376.62     2142.25     52.80 o 
   1   3  32       84.60       93.11      7.62 o 
   2   3  32      257.95      260.63      9.71 o 
   3   3  32      348.77      367.22     10.49 o 
   4   3  32      397.19      380.61     11.10 o 
   5   3  32      131.41      147.45      7.37 o 
   6   3  32       13.39       14.78      5.48 o 
   7   3  32      429.53      425.31     23.31 o 
   0   4  32       66.14       53.31     17.08 o 
   1   4  32      290.22      263.16     11.52 o 
   2   4  32      218.83      196.29     10.51 o 
   3   4  32       17.98       19.44      5.13 o 
   4   4  32      257.50      261.16     10.03 o 
   5   4  32      273.27      259.53     12.23 o 
   6   4  32      906.02      892.98     18.74 o 
   7   4  32       14.79       21.63      8.11 o 
   0   5  32      269.40      244.88     18.84 o 
   1   5  32       16.54        8.28      5.05 o 
   2   5  32      122.98      117.15      9.25 o 
   3   5  32      315.64      298.93     13.22 o 
   4   5  32      123.02      130.91      9.02 o 
   5   5  32      202.38      204.83      9.86 o 
   6   5  32      150.10      138.17     10.00 o 
   0   6  32       14.04       21.59      9.26 o 
   1   6  32       65.24       80.53     12.95 o 
   2   6  32       92.79       93.44      9.05 o 
   3   6  32      151.20      139.51     10.64 o 
   4   6  32      228.84      207.65     11.18 o 
   5   6  32        0.96        8.40      5.49 o 
   0   7  32      485.24      487.36     41.14 o 
   1   7  32      150.38      142.35     11.96 o 
   2   7  32       83.47       79.42      9.03 o 
   3   7  32       16.99       15.22      6.61 o 
   4   7  32       34.45       37.19      7.54 o 
   0   8  32       21.88       30.23     12.18 o 
   1   8  32      392.75      423.67     20.67 o 
   2   8  32      299.00      321.90     17.59 o 
   1   0  33        0.00       44.41      5.79 o 
   2   0  33      301.79      301.76     10.47 o 
   3   0  33      114.69      104.18      7.96 o 
   4   0  33       54.81       43.79      5.99 o 
   5   0  33      388.90      376.38     13.41 o 
   6   0  33      494.93      434.78     16.83 o 
   7   0  33        1.68        1.85      6.61 o 
   0   1  33      126.06      135.20      8.62 o 
   1   1  33      794.84      810.29     12.40 o 
   2   1  33      306.50      290.03      7.61 o 
   3   1  33      128.79      135.78      5.93 o 
   4   1  33      421.07      404.02      9.59 o 
   5   1  33      647.05      589.86     13.06 o 
   6   1  33      472.56      456.15     14.03 o 
   7   1  33       54.40       48.02      7.39 o 
   0   2  33      449.79      398.26     20.40 o 
   1   2  33       15.25       30.83      4.36 o 
   2   2  33      147.94      169.72      6.73 o 
   3   2  33      200.71      181.54      6.74 o 
   4   2  33      367.46      377.14      9.33 o 
   5   2  33      338.59      349.12     10.24 o 
   6   2  33       42.44       44.18      6.21 o 
   7   2  33       49.54       59.64      9.49 o 
   0   3  33      147.44      154.30     14.36 o 
   1   3  33       79.39       73.87      7.35 o 
   2   3  33      755.14      638.19     14.87 o 
   3   3  33      278.00      231.63     14.21 o 
   4   3  33       58.51       59.01      5.91 o 
   5   3  33      198.00      207.72      9.28 o 
   6   3  33      189.38      181.06     10.28 o 
   7   3  33      153.82      172.43     11.75 o 
   0   4  33       50.94       50.28     11.14 o 
   1   4  33       70.08       47.52      6.78 o 
   2   4  33      177.81      172.39     11.02 o 
   3   4  33      355.30      368.71     13.80 o 
   4   4  33       28.57       37.68      5.56 o 
   5   4  33       64.55       75.73      6.99 o 
   6   4  33       49.37       63.17      7.03 o 
   0   5  33       15.72       17.28     13.43 o 
   1   5  33      287.84      298.10     12.76 o 
   2   5  33        0.89       -4.61      4.82 o 
   3   5  33       39.76       37.61      8.56 o 
   4   5  33      147.49      140.30      9.30 o 
   5   5  33       21.71       22.26      5.61 o 
   6   5  33      383.44      411.82     15.07 o 
   0   6  33        1.91        0.75      8.77 o 
   1   6  33       97.11       92.44     10.06 o 
   2   6  33      124.85      126.28     10.08 o 
   3   6  33       26.90       39.25      7.14 o 
   4   6  33        6.36        9.29      6.01 o 
   5   6  33      268.35      287.23     13.18 o 
   0   7  33        5.82        9.13      9.75 o 
   1   7  33      122.95      118.48     11.48 o 
   2   7  33       57.81       77.84      9.28 o 
   3   7  33       26.19       29.20      7.30 o 
   4   7  33      225.49      224.00     12.19 o 
   0   8  33      133.17      137.91     18.72 o 
   1   8  33       56.46       59.93     12.03 o 
   2   8  33        1.05       -2.24      6.96 o 
   0   0  34       62.52       62.85      9.54 o 
   1   0  34      127.75      150.15      9.24 o 
   2   0  34        3.22       10.13      4.33 o 
   3   0  34       28.88       35.48      5.62 o 
   4   0  34       54.24       46.94      6.31 o 
   5   0  34      578.27      582.89     18.31 o 
   6   0  34       24.77       29.56      6.57 o 
   7   0  34       74.09       65.08      9.81 o 
   0   1  34      425.25      394.13     13.28 o 
   1   1  34       98.99      120.93      5.40 o 
   2   1  34      335.69      323.86      8.08 o 
   3   1  34      629.63      602.38     12.07 o 
   4   1  34       48.49       47.63      4.65 o 
   5   1  34       34.58       31.25      4.42 o 
   6   1  34       86.13       89.52      7.46 o 
   7   1  34        5.99       -2.94      5.40 o 
   0   2  34       37.08       56.25     10.48 o 
   1   2  34       95.83       99.15      6.97 o 
   2   2  34      735.87      671.80     12.47 o 
   3   2  34      110.93       93.89      6.11 o 
   4   2  34      226.20      245.32      8.04 o 
   5   2  34       77.23       81.91      6.26 o 
   6   2  34      121.56      123.24      8.22 o 
   7   2  34      115.32      121.95     11.75 o 
   0   3  34      402.81      338.82     19.93 o 
   1   3  34        8.43       12.05      4.92 o 
   2   3  34      196.38      154.79      8.45 o 
   3   3  34      107.05      102.53      7.49 o 
   4   3  34      392.47      374.78     11.34 o 
   5   3  34       33.95       35.04      5.53 o 
   6   3  34       72.14       81.77      9.07 o 
   7   3  34       29.29       34.80      9.78 o 
   0   4  34       35.08       45.19     11.75 o 
   1   4  34       67.42       56.49      7.13 o 
   2   4  34       35.85       23.56      7.39 o 
   3   4  34      180.77      164.87     10.23 o 
   4   4  34        2.05        2.26      4.31 o 
   5   4  34       70.84       71.59      7.00 o 
   6   4  34       88.68      105.27      8.99 o 
   0   5  34      105.84      150.60     25.74 o 
   1   5  34       67.79       66.51      7.86 o 
   2   5  34       28.14       20.06      6.18 o 
   3   5  34       37.69       40.83      7.05 o 
   4   5  34       12.32       12.04      5.34 o 
   5   5  34      298.39      288.83     12.74 o 
   6   5  34       69.57       88.02      8.86 o 
   0   6  34       23.48       18.85     17.00 o 
   1   6  34       57.43       69.52      9.28 o 
   2   6  34      184.03      167.22     11.10 o 
   3   6  34      124.51      126.81     10.42 o 
   4   6  34      133.19      143.10     10.13 o 
   5   6  34      444.10      440.96     20.12 o 
   0   7  34       28.95       56.32     15.98 o 
   1   7  34       16.88       18.07      7.30 o 
   2   7  34       17.80       13.09      6.31 o 
   3   7  34       10.04       14.30      6.81 o 
   4   7  34       25.93       25.29      6.66 o 
   0   8  34       39.41       58.35     14.23 o 
   1   8  34       12.12       18.92      8.05 o 
   1   0  35      928.04      880.27     18.16 o 
   2   0  35       46.21       50.43      5.87 o 
   3   0  35     1309.02     1222.88     22.90 o 
   4   0  35      322.45      312.69     11.83 o 
   5   0  35      166.02      166.55     11.16 o 
   6   0  35      308.85      336.32     15.83 o 
   7   0  35        3.38        5.12      7.25 o 
   0   1  35       47.71       60.86      6.82 o 
   1   1  35      234.34      223.53      6.64 o 
   2   1  35      269.85      246.58      7.99 o 
   3   1  35      378.47      402.01     11.07 o 
   4   1  35      107.52      112.86      6.02 o 
   5   1  35       74.11       67.59      6.44 o 
   6   1  35      159.70      189.04      9.50 o 
   7   1  35       38.11       38.63      7.13 o 
   0   2  35      300.85      233.17     23.72 o 
   1   2  35       52.56       68.20      6.80 o 
   2   2  35      398.81      390.45     11.80 o 
   3   2  35       16.75       14.54      3.75 o 
   4   2  35      527.21      472.20     11.41 o 
   5   2  35      198.28      206.67      8.63 o 
   6   2  35      304.69      332.92     12.65 o 
   7   2  35       28.05       25.45      7.27 o 
   0   3  35      530.00      489.75     23.57 o 
   1   3  35      189.61      203.66     10.32 o 
   2   3  35       91.63      109.74      7.72 o 
   3   3  35       27.21       17.06      3.93 o 
   4   3  35      299.40      290.42     11.33 o 
   5   3  35      327.97      302.87     12.18 o 
   6   3  35      227.67      245.40     13.02 o 
   0   4  35      271.93      232.41     18.48 o 
   1   4  35       24.95       25.69      6.09 o 
   2   4  35      144.68      143.22      9.82 o 
   3   4  35       41.10       42.37      6.94 o 
   4   4  35        1.11       -0.83      4.49 o 
   5   4  35        1.98       -2.49      4.45 o 
   6   4  35      238.09      253.05     14.10 o 
   0   5  35       95.34       88.58     14.01 o 
   1   5  35       80.18      104.35     10.19 o 
   2   5  35      146.78      153.79     10.41 o 
   3   5  35       47.50       40.42      7.11 o 
   4   5  35      147.23      152.56      9.91 o 
   5   5  35      165.72      197.30     11.13 o 
   0   6  35        3.40      -10.16      6.77 o 
   1   6  35       31.27       35.26      9.49 o 
   2   6  35       63.37       72.98      8.91 o 
   3   6  35       38.35       43.01      7.67 o 
   4   6  35       63.62       56.69      7.86 o 
   0   7  35      463.08      478.22     28.42 o 
   1   7  35        9.66       11.23      8.22 o 
   2   7  35       10.30       14.73      7.57 o 
   3   7  35       94.23      113.93     10.72 o 
   0   0  36      222.65      239.48     27.33 o 
   1   0  36      757.95      726.96     16.54 o 
   2   0  36       49.14       59.61      6.39 o 
   3   0  36     1312.62     1292.80     26.35 o 
   4   0  36      129.49      134.57      8.77 o 
   5   0  36       76.12       85.20     12.05 o 
   6   0  36       50.14       50.18     12.23 o 
   7   0  36       11.82       12.85      7.56 o 
   0   1  36        3.00       18.33      5.37 o 
   1   1  36      418.50      382.75      9.05 o 
   2   1  36      113.45      124.31      6.45 o 
   3   1  36      380.44      383.74      9.93 o 
   4   1  36        5.90        8.23      3.74 o 
   5   1  36       53.99       68.67      6.54 o 
   6   1  36      181.62      198.00      9.79 o 
   7   1  36       57.36       60.72      7.90 o 
   0   2  36      185.22      187.85     27.43 o 
   1   2  36      264.92      257.07     13.42 o 
   2   2  36      738.80      635.35     15.13 o 
   3   2  36        8.91       17.66      4.53 o 
   4   2  36      106.78      107.81      6.71 o 
   5   2  36      168.81      173.24      8.17 o 
   6   2  36      134.54      148.36      8.98 o 
   7   2  36       27.36       39.50      7.07 o 
   0   3  36       31.60       40.64     11.17 o 
   1   3  36      307.30      287.60     12.14 o 
   2   3  36      142.21      163.29      8.88 o 
   3   3  36      171.34      151.32     11.96 o 
   4   3  36      244.98      267.39     10.23 o 
   5   3  36       87.62       84.23      7.93 o 
   6   3  36      742.04      814.58     22.00 o 
   0   4  36        2.08       -1.39      7.11 o 
   1   4  36      137.87      127.54      9.61 o 
   2   4  36        3.22       -0.73      4.86 o 
   3   4  36      130.05      137.20     12.00 o 
   4   4  36        9.88       10.66      5.17 o 
   5   4  36      429.94      446.52     13.60 o 
   6   4  36       36.45       28.58      7.45 o 
   0   5  36      108.92       94.49     14.17 o 
   1   5  36        8.76        8.74      6.29 o 
   2   5  36      134.16      130.75     10.15 o 
   3   5  36       48.78       39.82      7.85 o 
   4   5  36       24.85       37.17      6.68 o 
   5   5  36       30.75       34.18      6.98 o 
   0   6  36       82.18       77.75     14.46 o 
   1   6  36      185.65      203.01     13.68 o 
   2   6  36      288.71      288.84     14.13 o 
   3   6  36      151.85      136.64     10.95 o 
   4   6  36       82.13       81.70      8.65 o 
   0   7  36     1780.50     1712.40     77.91 o 
   1   7  36      357.97      354.06     17.97 o 
   2   7  36      106.89      122.58     12.41 o 
   3   7  36      229.14      249.74     20.21 o 
   1   0  37       83.88      100.49      7.93 o 
   2   0  37       38.36       44.67      6.14 o 
   3   0  37       18.39       35.71      5.87 o 
   4   0  37       73.07       82.75      7.59 o 
   5   0  37       41.32       70.09     10.46 o 
   6   0  37        3.73        8.71      7.63 o 
   7   0  37       82.39       86.19     11.12 o 
   0   1  37      900.89      870.96     21.07 o 
   1   1  37      193.37      187.37      6.92 o 
   2   1  37       56.25       64.27      5.03 o 
   3   1  37       82.49       83.33      5.84 o 
   4   1  37       40.39       41.69      5.03 o 
   5   1  37      120.07      109.60      7.68 o 
   6   1  37       53.87       56.61      6.88 o 
   7   1  37      204.51      200.83     10.57 o 
   0   2  37       11.62       15.91      8.80 o 
   1   2  37      436.46      403.67     12.17 o 
   2   2  37      117.65      104.13      7.47 o 
   3   2  37      186.13      178.70      9.15 o 
   4   2  37       40.95       44.14      6.26 o 
   5   2  37       28.04       24.46      4.95 o 
   6   2  37       51.15       56.13      6.94 o 
   0   3  37      165.90      125.15     14.64 o 
   1   3  37      161.10      185.96     10.41 o 
   2   3  37       52.22       65.30      6.80 o 
   3   3  37      283.31      264.08     15.73 o 
   4   3  37       18.64       14.63      4.80 o 
   5   3  37       33.19       43.61      6.85 o 
   6   3  37      117.68      138.82     13.48 o 
   0   4  37       66.25       76.59     16.40 o 
   1   4  37       23.37       26.27      6.31 o 
   2   4  37      109.35       89.39      8.83 o 
   3   4  37      210.32      200.74     11.44 o 
   4   4  37      117.54      140.80      9.84 o 
   5   4  37       35.01       37.78      6.32 o 
   6   4  37        4.32        4.14      6.38 o 
   0   5  37       52.94       49.04     11.90 o 
   1   5  37       70.84       71.82      9.61 o 
   2   5  37       39.26       30.04      6.80 o 
   3   5  37       86.23       86.97      9.21 o 
   4   5  37       51.25       60.46      7.65 o 
   5   5  37      152.19      146.73     10.30 o 
   0   6  37      173.86      185.80     18.98 o 
   1   6  37      114.70      122.88     11.80 o 
   2   6  37       70.30       63.48      8.87 o 
   3   6  37       61.57       75.38      9.25 o 
   4   6  37      200.63      201.05     11.88 o 
   0   7  37      241.30      291.02     32.74 o 
   1   7  37      133.52      142.15     13.09 o 
   2   7  37       16.38       16.64      7.93 o 
   0   0  38     1809.21     1704.37     79.89 o 
   1   0  38        1.87       -0.23      4.28 o 
   2   0  38      246.06      240.29     10.56 o 
   3   0  38      182.73      169.70      9.52 o 
   4   0  38        1.96        5.38      5.59 o 
   5   0  38        0.04       -2.12      6.82 o 
   6   0  38       20.96       17.33      8.49 o 
   0   1  38       87.25       96.43     10.37 o 
   1   1  38      145.41      132.46      8.42 o 
   2   1  38      251.25      263.50      8.24 o 
   3   1  38      423.56      400.36     10.49 o 
   4   1  38      198.12      176.74      8.47 o 
   5   1  38       20.27       16.35      5.45 o 
   6   1  38       83.48      106.28      8.18 o 
   0   2  38       33.79       26.95      7.95 o 
   1   2  38      125.88      128.49      8.02 o 
   2   2  38      153.40      173.40      9.24 o 
   3   2  38      145.24      152.32      8.84 o 
   4   2  38       97.05       90.10      7.81 o 
   5   2  38       16.86       36.11      7.64 o 
   6   2  38      216.93      233.71     13.05 o 
   0   3  38       72.24       65.12     12.11 o 
   1   3  38       92.14       97.62      8.59 o 
   2   3  38       20.44       25.01      5.62 o 
   3   3  38      273.81      258.01     11.00 o 
   4   3  38       10.56       15.08      5.28 o 
   5   3  38      153.36      174.29     10.24 o 
   6   3  38      254.31      271.43     15.66 o 
   0   4  38        0.05       -8.79      7.31 o 
   1   4  38       46.08       37.67      6.87 o 
   2   4  38       46.50       50.21      7.59 o 
   3   4  38       26.35       24.10      6.42 o 
   4   4  38       12.36       11.09      5.45 o 
   5   4  38      236.20      243.45     13.31 o 
   0   5  38       16.58       16.53     11.97 o 
   1   5  38       36.27       33.46      7.70 o 
   2   5  38       22.03       20.20      6.37 o 
   3   5  38       70.76       70.84      8.82 o 
   4   5  38      238.39      234.30     12.34 o 
   5   5  38       27.00       31.24      7.03 o 
   0   6  38       40.75       54.74     13.42 o 
   1   6  38       50.52       54.30     12.40 o 
   2   6  38       26.86       34.09      7.66 o 
   3   6  38      128.55      143.35     11.54 o 
   0   7  38      254.55      293.05     24.26 o 
   1   7  38      120.51      133.43     15.84 o 
   1   0  39        0.23       -1.58      4.15 o 
   2   0  39       44.99       51.92      6.48 o 
   3   0  39      178.36      195.79     12.27 o 
   4   0  39        5.26        3.69      8.14 o 
   5   0  39       57.64       60.92     10.63 o 
   6   0  39       92.05       92.10     12.49 o 
   0   1  39      100.78      101.42     10.73 o 
   1   1  39       93.63      103.06      6.92 o 
   2   1  39        8.82       10.99      3.71 o 
   3   1  39       68.97       64.54      5.29 o 
   4   1  39      169.14      167.70      8.44 o 
   5   1  39      136.93      139.10     11.06 o 
   6   1  39       24.16       21.24      6.42 o 
   0   2  39        6.18       10.12      6.93 o 
   1   2  39      238.21      241.42     15.41 o 
   2   2  39      204.25      192.13      9.53 o 
   3   2  39       16.60       16.78      5.23 o 
   4   2  39       23.31       31.44      6.50 o 
   5   2  39      433.49      427.59     14.17 o 
   6   2  39       94.77      107.13     10.32 o 
   0   3  39      109.95      107.67     26.28 o 
   1   3  39       48.90       46.61      6.36 o 
   2   3  39       35.54       27.40      7.45 o 
   3   3  39       92.03       96.96      7.98 o 
   4   3  39      117.71      121.48      9.91 o 
   5   3  39      231.29      258.79     12.01 o 
   6   3  39       99.00      122.94     11.03 o 
   0   4  39        0.18       -2.73      7.73 o 
   1   4  39       83.25      107.00     10.56 o 
   2   4  39       90.25       98.06      9.26 o 
   3   4  39      218.31      223.54     12.36 o 
   4   4  39       21.57       24.00      6.17 o 
   5   4  39       71.90       70.35      9.02 o 
   0   5  39       11.93       14.41      9.71 o 
   1   5  39      252.89      292.24     20.50 o 
   2   5  39       11.23       18.28      6.66 o 
   3   5  39       61.28       66.06      8.88 o 
   4   5  39       48.92       61.59      8.04 o 
   0   6  39      433.77      453.23     28.11 o 
   1   6  39      262.86      273.15     16.12 o 
   2   6  39      179.90      175.30     12.21 o 
   3   6  39       20.05       34.90      8.13 o 
   0   7  39        9.64       12.76     11.32 o 
   0   0  40      553.19      590.36     25.44 o 
   1   0  40       19.29       22.34      5.43 o 
   2   0  40       28.34       30.53      7.59 o 
   3   0  40      384.13      394.63     17.28 o 
   4   0  40       16.06       30.35      7.00 o 
   5   0  40        1.32        3.13      7.47 o 
   6   0  40       43.08       43.18     10.42 o 
   0   1  40      164.55      169.96     19.82 o 
   1   1  40       81.95       93.47      6.89 o 
   2   1  40        9.26        8.89      4.63 o 
   3   1  40       36.62       46.81      5.11 o 
   4   1  40      126.34      123.28      7.30 o 
   5   1  40       80.63       99.23      7.82 o 
   6   1  40       33.34       28.46      6.92 o 
   0   2  40        0.97       19.37      7.42 o 
   1   2  40       28.45       39.38      7.94 o 
   2   2  40       88.08       99.75      7.76 o 
   3   2  40       60.27       69.25      7.19 o 
   4   2  40        1.50        2.43      5.43 o 
   5   2  40       52.38       65.49      8.46 o 
   6   2  40      164.88      203.86     12.77 o 
   0   3  40       10.37       31.28     10.35 o 
   1   3  40      283.43      267.74     13.49 o 
   2   3  40       69.31       89.24      8.00 o 
   3   3  40       32.56       21.61      6.59 o 
   4   3  40       23.90       20.75      6.52 o 
   5   3  40      265.26      258.22     12.22 o 
   0   4  40       51.30       53.54     12.26 o 
   1   4  40        6.23       15.29      6.56 o 
   2   4  40      129.35      159.26      9.78 o 
   3   4  40       34.32       31.64     10.46 o 
   4   4  40        0.67        1.35      5.85 o 
   5   4  40       10.50        9.45      6.48 o 
   0   5  40      229.18      212.17     26.78 o 
   1   5  40       59.95       62.56      9.56 o 
   2   5  40      149.49      145.17     11.02 o 
   3   5  40       59.65       56.75      8.57 o 
   4   5  40       31.42       53.97      7.89 o 
   0   6  40      195.72      209.99     26.74 o 
   1   6  40      246.98      261.38     15.89 o 
   2   6  40      103.09       98.75     10.38 o 
   1   0  41       32.53       33.40      6.84 o 
   2   0  41        0.24       -6.26      4.87 o 
   3   0  41      125.37      149.57     13.70 o 
   4   0  41        6.27        9.21      6.26 o 
   5   0  41       88.15       65.46     11.48 o 
   6   0  41        0.34       -2.46      7.49 o 
   0   1  41       42.86       62.17      9.83 o 
   1   1  41      150.74      127.26      7.75 o 
   2   1  41       95.38      104.23      7.38 o 
   3   1  41      169.16      178.34      8.90 o 
   4   1  41      113.60      106.74      7.66 o 
   5   1  41        6.43       13.41      5.81 o 
   6   1  41      120.26      128.20     10.11 o 
   0   2  41      967.78      908.30     27.66 o 
   1   2  41      134.69      120.85      9.54 o 
   2   2  41       34.92       34.44      6.03 o 
   3   2  41      103.25      114.19      8.47 o 
   4   2  41       50.61       44.57      7.35 o 
   5   2  41       30.61       40.28      9.41 o 
   0   3  41      326.42      363.55     30.79 o 
   1   3  41       20.60       26.29      5.87 o 
   2   3  41       55.90       62.83      7.24 o 
   3   3  41       49.84       61.93      8.04 o 
   4   3  41       33.31       34.85      7.39 o 
   5   3  41      264.54      248.16     13.61 o 
   0   4  41        0.36       18.20      9.72 o 
   1   4  41       53.60       58.64      9.11 o 
   2   4  41       84.55       85.79      8.13 o 
   3   4  41        9.90       15.03      6.27 o 
   4   4  41       55.25       73.82      9.10 o 
   0   5  41      485.50      507.53     28.26 o 
   1   5  41      336.23      349.41     17.29 o 
   2   5  41       78.16       84.81      9.48 o 
   3   5  41        6.14       10.82      6.56 o 
   0   6  41     1828.62     1863.56     82.40 o 
   1   6  41      177.07      174.06     14.05 o 
   2   6  41       78.94       64.74     13.29 o 
   0   0  42       45.61       70.32     22.07 o 
   1   0  42       68.23       81.63      8.79 o 
   2   0  42       21.04        8.10      6.22 o 
   3   0  42       22.96       24.75      6.89 o 
   4   0  42      196.13      231.05     13.31 o 
   5   0  42       32.74       33.49      9.86 o 
   0   1  42       94.30       87.48     10.81 o 
   1   1  42       14.34       23.37      5.79 o 
   2   1  42       61.03       57.33      6.43 o 
   3   1  42      130.25      128.98      8.17 o 
   4   1  42       10.67        2.88      6.05 o 
   5   1  42      385.33      402.44     18.05 o 
   0   2  42      313.90      315.65     17.48 o 
   1   2  42       42.21       47.21      6.29 o 
   2   2  42       21.67       31.09      6.04 o 
   3   2  42       50.01       59.90      7.07 o 
   4   2  42      261.44      249.07     12.80 o 
   5   2  42      143.22      160.39     12.87 o 
   0   3  42      350.61      376.90     33.84 o 
   1   3  42        2.63        3.61      5.66 o 
   2   3  42      308.52      309.28     12.43 o 
   3   3  42       60.38       54.22      7.97 o 
   4   3  42      128.56      127.33     10.68 o 
   5   3  42       21.11       29.17      7.44 o 
   0   4  42      255.90      209.28     26.86 o 
   1   4  42        9.41        7.12      6.56 o 
   2   4  42       52.74       44.23      7.11 o 
   3   4  42       38.53       34.23      7.46 o 
   4   4  42       89.87       88.17     12.89 o 
   0   5  42      626.87      605.42     30.84 o 
   1   5  42       52.91       62.23     13.09 o 
   2   5  42      235.65      258.16     13.93 o 
   3   5  42       10.53        5.10      6.33 o 
   0   6  42       92.76      133.99     18.07 o 
   1   6  42       29.16       47.47      9.68 o 
   1   0  43       14.38       22.00      8.56 o 
   2   0  43       25.94       24.61      7.05 o 
   3   0  43       51.04       43.18      7.93 o 
   4   0  43      117.37      151.52     13.56 o 
   5   0  43      391.25      381.04     20.26 o 
   0   1  43       50.86       71.07     10.47 o 
   1   1  43      142.66      152.30      8.51 o 
   2   1  43       54.42       65.04      6.59 o 
   3   1  43       31.38       33.62      5.84 o 
   4   1  43       34.10       36.01      7.66 o 
   5   1  43      244.09      272.04     15.79 o 
   0   2  43        1.08       11.43      7.47 o 
   1   2  43       22.43       23.97      6.05 o 
   2   2  43       53.70       43.39      6.24 o 
   3   2  43      249.73      248.02     11.44 o 
   4   2  43        9.10       17.93      6.59 o 
   5   2  43      107.85      124.50     11.99 o 
   0   3  43       60.98       57.09     14.79 o 
   1   3  43      148.93      139.74     10.47 o 
   2   3  43      119.89      122.56      9.19 o 
   3   3  43       71.66       68.71      8.48 o 
   4   3  43       34.51       34.02      7.53 o 
   0   4  43        1.05       18.04     10.24 o 
   1   4  43      117.01      109.99     11.37 o 
   2   4  43      258.56      271.42     12.53 o 
   3   4  43       67.16       75.76     10.30 o 
   4   4  43        0.91       12.30      6.97 o 
   0   5  43       57.81       68.96     14.42 o 
   1   5  43      401.41      404.50     19.04 o 
   2   5  43      215.26      205.73     13.07 o 
   0   0  44        8.28       17.72     14.23 o 
   1   0  44      245.54      251.76     20.58 o 
   2   0  44       61.37       64.71      8.63 o 
   3   0  44       70.72       68.34      9.22 o 
   4   0  44       39.07       60.72     10.86 o 
   5   0  44       13.65       13.22      8.60 o 
   0   1  44      705.62      710.54     25.10 o 
   1   1  44      292.75      296.43     12.21 o 
   2   1  44       67.73       65.91      6.92 o 
   3   1  44      358.41      367.22     14.19 o 
   4   1  44       40.99       49.86      8.17 o 
   5   1  44      235.16      244.76     20.49 o 
   0   2  44      486.57      479.72     25.14 o 
   1   2  44      168.44      161.08      9.99 o 
   2   2  44      139.67      151.33      9.04 o 
   3   2  44      156.11      170.09     10.07 o 
   4   2  44      263.50      249.07     13.08 o 
   0   3  44      395.68      394.88     20.24 o 
   1   3  44       20.54       35.89      9.34 o 
   2   3  44       60.16       55.40      7.27 o 
   3   3  44       30.56       33.72      7.40 o 
   4   3  44      176.72      185.90     12.19 o 
   0   4  44      127.13      131.29     16.72 o 
   1   4  44      333.03      350.67     15.54 o 
   2   4  44        2.83       17.76      6.19 o 
   3   4  44      156.87      143.71     11.52 o 
   0   5  44       34.23       43.08     12.76 o 
   1   5  44       66.91       74.82     10.81 o 
   2   5  44      132.57      141.41     13.15 o 
   1   0  45        2.42        2.32     14.57 o 
   2   0  45       49.63       55.95     13.62 o 
   3   0  45        0.06        5.18      7.96 o 
   4   0  45      502.71      463.28     21.27 o 
   0   1  45       30.94       49.35     14.52 o 
   1   1  45      189.56      218.82     11.00 o 
   2   1  45       38.91       44.88      7.13 o 
   3   1  45       35.81       55.26      7.69 o 
   4   1  45       26.07       29.89      7.49 o 
   0   2  45       13.66       28.87      8.80 o 
   1   2  45      129.88      129.10      9.33 o 
   2   2  45      331.27      340.70     12.34 o 
   3   2  45      263.61      277.30     11.52 o 
   4   2  45      179.40      184.22     12.02 o 
   0   3  45     1017.02     1029.68     32.08 o 
   1   3  45       62.02       56.53      8.36 o 
   2   3  45       29.66       27.35      6.57 o 
   3   3  45       48.32       55.46      8.52 o 
   0   4  45       74.14      105.33     15.94 o 
   1   4  45      106.53      103.59     10.15 o 
   2   4  45       49.85       45.71      7.47 o 
   0   5  45      344.37      316.48     24.97 o 
   0   0  46       39.05       28.63     17.40 o 
   1   0  46      223.78      259.89     21.72 o 
   2   0  46        2.06       -8.30      9.17 o 
   3   0  46      143.49      179.68     19.10 o 
   4   0  46      201.17      211.58     30.79 o 
   0   1  46        8.16       17.53      8.39 o 
   1   1  46      148.52      134.96     10.69 o 
   2   1  46        4.25        7.00      5.66 o 
   3   1  46       89.00      101.18      9.14 o 
   4   1  46       34.63       34.36      8.10 o 
   0   2  46      224.28      184.58     15.02 o 
   1   2  46       22.99       22.74      7.35 o 
   2   2  46      124.97      119.65      8.69 o 
   3   2  46       69.06       75.98      8.35 o 
   0   3  46       60.80       77.86     11.92 o 
   1   3  46        5.59       10.72      6.11 o 
   2   3  46        6.63        3.71      5.45 o 
   3   3  46       91.27       93.69      9.97 o 
   0   4  46      177.09      169.58     19.30 o 
   1   4  46       95.23      107.75     10.67 o 
   2   4  46       56.09       55.11      8.11 o 
   1   0  47      607.25      649.64     31.88 o 
   2   0  47       59.07       77.53     28.07 o 
   3   0  47       34.58       36.77     26.08 o 
   0   1  47      258.64      272.26     22.77 o 
   1   1  47       41.17       41.45      7.92 o 
   2   1  47      346.48      358.96     13.98 o 
   3   1  47       79.45       85.63      8.75 o 
   0   2  47       39.11       44.56     10.14 o 
   1   2  47      169.11      145.47      9.95 o 
   2   2  47        9.67       19.73      5.95 o 
   3   2  47      142.24      149.16     10.43 o 
   0   3  47       77.32       77.93     17.91 o 
   1   3  47        4.52        9.81      5.92 o 
   2   3  47       51.21       59.88      8.10 o 
   0   4  47       25.56       75.82     12.56 o 
   1   4  47      299.86      292.03     15.05 o 
   0   0  48     1171.98     1071.39     58.58 o 
   1   0  48      107.50      105.87     17.14 o 
   2   0  48        0.41       -1.79     10.95 o 
   3   0  48        0.07        6.91     13.43 o 
   0   1  48      101.76      122.73     22.37 o 
   1   1  48       16.25       24.87      8.95 o 
   2   1  48       91.63       82.62      8.59 o 
   3   1  48        3.08        0.67      5.97 o 
   0   2  48      420.43      410.96     21.22 o 
   1   2  48        1.76        0.01      5.60 o 
   2   2  48       22.08       31.24      6.47 o 
   0   3  48      122.56      165.28     15.66 o 
   1   3  48      208.98      244.91     12.58 o 
   1   0  49       53.45       63.70     15.37 o 
   2   0  49       60.03       53.72     15.12 o 
   0   1  49      683.72      726.90     34.64 o 
   1   1  49      134.11      142.44     13.13 o 
   2   1  49       22.16        4.19      8.18 o 
   0   2  49      357.08      365.96     20.70 o 
   1   2  49      173.32      181.95     11.23 o 
   0   0  50      104.27      133.00     25.94 o 
   1   0  50        0.30       -2.99     10.54 o 
   0   1  50        8.68       12.36     12.24 o 
   1   1  50        3.43       15.99      8.50 o 
                                                 
